# Supplementary material for: Theoretical study of the structures of bimetallic Ag–Au and Cu–Au clusters up to 108 atoms
Source: R Soc Open Sci. 2019 Aug 7;6(8):190342. doi: 10.1098/rsos.190342 (PMC6731704; doi:10.1098/rsos.190342)
Supplement: Structures of Ag-Au and Cu-Au clusters [file rsos190342supp1.txt]

The Cartesian coordinates and energies of global minima of Ag-Au clusters with 1:1 composition up to 108 atoms are given in the following.
The number of runs over 100 runs for locating the global minima (Rsuc) was also provided in the following.

60
energy: -188.373819 eV, Rsuc: 12
Ag     0.087533     0.836507    -0.062880
Au    -1.833752    -0.016757     1.909073
Au     1.387745    -1.758691    -0.051375
Au     1.011985    -0.258026     2.405127
Ag     0.334392     4.738184     0.355520
Au    -2.755652     1.074685    -0.546523
Ag    -1.487022    -1.468488    -0.570987
Au     0.326923    -2.094752    -2.635033
Au     3.104450    -2.301765    -2.154045
Au     1.877853     2.831657    -1.000841
Au    -0.928227     3.061883    -1.508662
Ag    -4.302680    -1.228416    -1.095555
Au    -0.963094     0.454455    -2.684731
Ag     0.319110    -3.613025     4.274095
Ag     0.697719    -5.030294     1.853727
Ag     3.837660    -0.500774     2.913776
Ag     2.579758    -4.228251    -0.056871
Au    -4.196995     2.973058     0.788756
Au    -3.340232    -2.294998     1.396747
Ag     4.177332    -1.946479     0.441242
Au     4.535917     2.513236    -0.453496
Ag    -0.550085     1.684444     3.813894
Au    -0.532063    -2.551268     1.857773
Au    -3.678102     0.673320    -3.094878
Au    -0.699670    -2.408103    -5.107008
Ag     1.840736    -1.270658     4.800864
Au     1.345252     2.544617     1.804255
Au    -1.457151     2.778642     1.297735
Au    -3.297515     1.923094     3.122853
Au    -2.379963    -3.258863     3.692251
Ag     2.023119    -2.742814    -4.731132
Ag    -3.627350    -0.802235     3.842649
Au     2.260590     1.442046     4.128829
Ag     3.660362     2.167961    -3.046140
Au    -2.493929    -1.832418    -3.187981
Ag     1.551930    -4.576037    -2.635306
Au     2.905463     0.577296     0.475403
Ag    -0.190434     4.429593     3.121105
Ag    -5.500171     1.376997    -1.104560
Ag    -2.984873    -3.744922    -1.063145
Au     2.214456    -2.756275     2.383392
Au     4.075972     2.267721     2.286675
Ag    -1.220860    -4.325146    -3.179768
Ag    -4.642161     0.220160     1.374013
Ag    -2.090670    -4.788687     1.395234
Au    -0.211620    -4.013559    -0.567760
Au    -0.884565    -1.113002     4.263329
Ag     3.127354     4.473041     0.897141
Ag    -2.472312     4.944460    -0.121913
Ag     5.686140     0.439324     0.918488
Au     0.813451    -0.234532    -4.686380
Au     1.884035     0.211586    -2.152732
Ag    -2.970395     4.595870     2.665105
Ag    -1.974467     2.651156    -4.063613
Ag    -1.947694     0.035459    -5.233699
Ag     0.852955     2.382379    -3.610804
Ag     2.560410     4.119881     3.673890
Au     4.583877    -0.024082    -1.609641
Au    -3.631459     3.206599    -1.931962
Ag     3.580684    -0.445994    -4.203521

62
energy: -194.841309	eV, Rsuc: 13
Ag    -0.010113    -0.032508    -0.144019
Au    -0.352902     0.088340     2.872937
Au     0.473492    -2.425746     1.807964
Au     2.202763    -0.219446     1.640218
Au     0.183064     2.413525     1.309814
Au    -2.407392     1.329117     1.360797
Au    -2.134540    -1.465459     1.351048
Au    -0.560473    -2.703421    -0.791310
Au     2.171634    -2.189087    -0.361631
Au     2.225596     1.643731    -0.484928
Au    -1.477027     2.556621    -0.947179
Au    -2.633190    -0.002386    -1.123198
Au    -0.611880    -0.834071    -2.895053
Ag    -0.578813     0.267416     5.684387
Ag     0.918569    -4.539162     3.609080
Ag     4.454036     0.013993     3.118399
Ag     0.761838     3.521936    -4.751904
Ag     2.670460     3.508691    -2.593777
Ag    -4.238263    -3.001618     2.492700
Ag    -1.389547    -5.116774    -1.702717
Ag     4.160358    -4.083030    -0.929954
Ag     4.379451     1.284781    -2.315522
Au     0.059265     4.450731    -2.221496
Ag    -5.104780    -0.294383    -2.259807
Ag     4.326566     3.296426    -0.159653
Au     0.236364    -2.064011     4.505003
Ag     1.967328     0.229162     4.397637
Ag     0.231701     2.507960     4.111966
Au    -2.433357     1.461738     4.075630
Ag    -2.445171    -1.349326     4.198746
Au     1.392508    -4.612458    -1.291250
Au     4.543743    -1.389268    -1.496254
Au     1.706958     4.248776    -0.038731
Au    -3.920481     2.280132    -2.129569
Ag    -2.905150    -2.509353    -2.224938
Ag     2.541566    -4.326819     1.356312
Au     4.524898     0.573815     0.420078
Ag    -0.982415     4.967414     0.348057
Au    -4.840584     1.120800     0.133934
Au    -2.789436    -3.866235     0.318095
Au     2.694978    -2.284953     3.386167
Ag     2.815676     2.430343     2.185289
Au    -1.863504     3.674867     2.646989
Ag    -4.427008    -0.202709     2.541419
Au    -1.632206    -3.687071     2.945503
Ag    -0.254689    -5.001041     0.922311
Ag     4.449818    -2.113769     1.231799
Ag     4.144458    -0.871867    -4.206485
Ag    -3.640529     3.711708     0.342587
Au    -4.490509    -1.662165     0.049167
Ag     0.050577    -3.428380    -3.430406
Au     2.759532    -2.975694    -2.995387
Au     2.106814    -0.403754    -2.374713
Au     0.455735     1.742193    -2.636911
Ag    -2.869400     0.357976    -3.881483
Ag    -4.510739     2.593448     2.701122
Ag    -0.321183     0.902017    -5.131566
Ag     1.396226    -1.319360    -4.861815
Ag    -2.680082     4.847349    -2.045139
Au     2.425216     1.309000    -4.446858
Ag     0.833401     4.741075     2.526616
Au    -1.759227     2.900244    -3.718119

64
energy: -201.597465	eV, Rsuc: 10
Ag    -1.127708    -0.839485     5.233827
Au    -1.690692    -1.723687     2.640147
Au    -2.051198     1.040484     1.921615
Ag     0.762642    -2.487214     3.845766
Au     0.365972     0.206273     3.123772
Ag    -2.639685    -3.719313     0.860699
Au    -3.002290    -1.018080     0.195524
Ag    -3.580008     2.984470     0.564305
Au     0.152849    -3.362836     1.215631
Ag    -0.196511    -0.640077     0.483620
Au     0.377046     2.178127     0.966410
Ag     2.569409    -4.160041     2.362838
Au     2.247505    -1.475835     1.694923
Au     2.775292     1.300882     2.147772
Ag     3.327125     3.979366     2.599432
Au    -0.762554    -2.325616    -4.010653
Au    -1.337601     1.676435    -3.684244
Ag     2.031388    -1.966800    -3.761256
Au     2.564962     0.791301    -3.250121
Ag    -3.563759    -2.633803    -4.325720
Au    -2.588924    -0.687886    -2.611878
Ag    -3.203165     3.288145    -2.241697
Au     0.711446    -4.230809    -2.647485
Au     0.190724    -0.305988    -2.385004
Au     0.760695     2.417143    -1.831158
Ag     3.478903    -3.980316    -2.325816
Ag     4.109829    -1.215850    -1.910409
Ag     4.631428     1.520320    -1.399282
Ag     3.151578     3.456942    -2.756953
Au    -3.864029    -2.966186    -1.572672
Au    -4.485720     0.921588    -1.157348
Ag     4.624421    -2.236570     2.888298
Ag    -2.229448    -0.365150    -5.342737
Au    -1.111498    -2.671034    -1.258881
Ag    -1.696942     1.357844    -0.885250
Au    -1.440119     1.818415     4.470863
Ag    -0.741522    -5.341177    -0.549183
Au     1.671005    -2.292005    -0.979031
Ag     2.244729     0.441857    -0.479971
Au     2.800443     3.193806    -0.007641
Ag     1.070686     2.782771    -4.552617
Au     1.948953    -4.857963    -0.228514
Au     4.650528    -0.393405     0.753538
Ag     5.179767     2.319874     1.238665
Ag    -4.446652    -2.050178     2.343628
Au    -4.736461     0.614292     1.585320
Ag     1.274955     5.101912    -1.410488
Au    -1.114287     4.067984    -0.420259
Au    -5.257520    -1.048137    -2.817336
Ag    -3.902327     2.582338     3.382991
Ag    -4.115765     1.210537    -3.922635
Ag    -1.487403     3.765279     2.399428
Au     4.000872    -3.039336     0.251839
Ag     0.977578     1.042575     5.667861
Ag     0.530674     0.052340    -5.081214
Ag     0.949354     4.825896     1.387992
Ag     3.408565     2.115543     4.718475
Au     0.940641     2.906892     3.569817
Ag    -5.723318    -1.398353    -0.133178
Ag    -2.051437    -4.596283    -2.977152
Au    -0.772933     4.242026    -3.068080
Au     2.797018    -0.564897     4.248750
Au    -3.433965    -0.056428     3.951237
Au     5.076455     0.447081     3.270881

66
energy: -207.996769 eV, Rsuc: 9	
Ag     0.086896    -0.602199     0.179314
Au     1.350944    -0.393957     2.741368
Au     1.959860    -2.571781     0.983446
Au     2.899823     0.065685     0.375580
Ag     0.903983     1.961795     1.100371
Au    -1.964122     1.316810     0.895832
Au    -2.720611    -1.268573    -0.016725
Au    -0.843981    -2.308358    -1.913700
Au     1.956729    -1.604199    -1.713304
Au     1.325392     1.238118    -1.689015
Ag    -1.526637     0.521459    -1.874057
Au    -2.420249    -1.197837    -3.935317
Au     0.362110    -0.454348    -3.724732
Au     0.123218     5.447098    -0.003292
Ag     1.041897    -5.087682     1.553389
Ag     0.131775     3.976303     4.328328
Ag     1.681162     4.485389     2.024306
Ag     3.763177    -4.450269     1.728909
Au    -4.145392    -1.686778     2.273703
Ag     5.640141     0.615496     0.611775
Ag    -5.429462    -2.015311    -0.194655
Ag    -1.212365     0.585179    -5.740928
Ag     1.520202     1.330065    -5.507804
Ag    -4.307291    -0.176026    -2.074617
Ag    -3.849125     3.194399     1.539604
Ag     0.435503    -2.993363     3.369397
Au     4.022416     0.256101     2.860697
Au     2.133042     2.128824     3.643801
Au    -0.676321     1.502409     3.391330
Au    -1.456931    -1.060002     2.513006
Au     0.996443    -3.191581    -3.787525
Au     3.105239     0.195615    -3.517347
Ag     0.377116     4.887382    -2.712267
Au    -2.270454     4.031767    -2.916042
Ag    -1.724747    -3.933933    -3.965107
Ag     3.827872    -3.543978    -0.928439
Ag     4.078439     1.864650    -1.451724
Au    -0.706136     3.054737    -0.942629
Au    -3.480798     2.420313    -1.163927
Ag    -1.731221    -4.879468    -1.254966
Ag     3.220185    -2.344659     3.508704
Ag     3.695913     2.601779     1.317537
Au    -1.105034     3.859137     1.792087
Ag    -4.701843     0.612759     0.683973
Au    -0.807718    -3.243812     0.787012
Ag     1.067224    -4.244778    -1.155994
Au     4.632342    -1.886574     1.154007
Au     2.053557     3.754768    -0.741159
Ag    -2.606962     4.970269    -0.323071
Ag    -2.627633     3.352809     4.059091
Au    -0.569384    -2.099550    -5.658592
Ag     3.725201    -2.535794    -3.602535
Ag     2.411870     3.025133    -3.456739
Au    -0.328810     2.341250    -3.705591
Ag    -3.092980     1.624116    -3.911792
Ag     2.115948    -1.423522    -5.632661
Au    -3.493395    -3.787826     0.573117
Au     0.566452     1.671881     5.782927
Ag    -2.145824     1.113172     5.707911
Au    -3.533606    -2.901507    -2.055774
Au    -3.410752     0.822052     3.189484
Au     4.627359    -0.924495    -1.488873
Ag     2.537718    -0.159966     5.231713
Ag    -2.936331    -1.439112     4.791614
Au    -0.214279    -0.761731     4.991514
Ag    -2.336753    -3.655750     3.076054

68
energy: -214.444709	eV, Rsuc: 8
Ag     0.333085     0.153789     0.005673
Au     0.446926     0.164635     2.905888
Au     0.690772    -2.312244     1.428720
Au     2.769419    -0.359013     1.345727
Au     1.524660     2.315588     1.413695
Au    -1.307177     1.965584     1.525601
Ag    -1.815612    -0.879138     1.571574
Au     0.552163    -2.314763    -1.446104
Au     2.647529    -0.369200    -1.563310
Au     1.394047     2.299953    -1.495654
Au    -1.433925     1.964116    -1.348445
Ag    -1.962810    -0.882732    -1.343203
Au     0.188514     0.130025    -2.890492
Ag    -3.727167    -4.325876     1.551613
Ag     1.010460    -4.664390     2.791219
Ag     5.168038    -0.742998     2.616836
Ag     2.749181     4.394084     2.661114
Ag    -2.894200     3.661683     2.985425
Ag    -3.964905    -1.916795     3.035935
Ag     0.702378    -4.678275    -2.827801
Ag     4.942167    -0.824114    -2.999637
Ag     4.979661     3.844000    -1.616772
Ag    -3.150635     3.660517    -2.637521
Au    -4.226507    -1.904145    -2.603006
Ag     0.022846     0.166873    -5.675421
Au     0.768157    -2.230833     4.176648
Au     2.836375    -0.317000     4.112094
Ag     1.678953     2.285617     4.271205
Au    -1.180926     1.852926     4.269728
Ag    -1.727257    -0.908506     4.433285
Ag     2.823242    -2.777415    -2.987674
Au     3.701088     1.767480    -2.996797
Ag    -0.318658     4.069200    -2.850488
Au    -3.695029     0.906346    -2.671364
Au    -1.746311    -3.311211    -2.766132
Ag     3.028245    -2.814714    -0.118303
Au     3.814604     1.793041    -0.139790
Ag    -0.199319     4.133614     0.035610
Au    -3.565979     0.922211     0.197351
Au    -1.588134    -3.325654     0.105035
Ag     3.130248    -2.749647     2.773131
Au     3.942683     1.790407     2.676564
Ag    -0.083702     4.051924     2.912479
Au    -3.427965     0.906109     3.018585
Au    -1.448974    -3.312244     2.922752
Au     0.825158    -4.651141    -0.023170
Au     5.023853    -0.764088    -0.203611
Au     2.646614     4.319985    -0.119500
Au    -3.025170     3.625742     0.165392
Au    -4.092194    -1.909129     0.237821
Au     0.352941    -2.243713    -4.190218
Ag     2.495670    -0.339873    -4.420111
Au     1.252028     2.230579    -4.256627
Au    -1.520100     1.883870    -4.099557
Ag    -2.148360    -0.900003    -4.224216
Ag    -5.302344     2.597822    -1.141681
Ag    -6.261838    -2.882496    -1.029189
Au    -3.825421    -4.197361    -1.242924
Ag    -1.462576    -5.683987    -1.315582
Ag     2.534849     4.340472    -2.925430
Ag    -5.686773    -0.132702     1.642409
Ag     5.052429     3.892243     1.201005
Ag    -5.141706     2.642564     1.679731
Au     6.001679     1.281094    -1.642568
Ag     6.266318     1.358347     1.104424
Ag    -1.249071    -5.690627     1.503555
Ag     0.576420     0.112299     5.691311
Au    -5.692654    -0.168712    -1.156832

70
energy: -221.068408	eV, Rsuc: 12
Ag    -0.069355    -0.274615     0.191572
Au    -0.965454    -1.151980     2.755930
Ag    -0.429158    -3.811948    -4.878156
Au     1.814430    -1.475018     1.963416
Ag     1.962039     1.364712     1.319241
Au    -0.842278     1.681437     2.148967
Au    -2.849549     0.024643     0.986246
Au     1.010336    -2.873366    -0.383432
Au     2.729189    -0.588852    -0.605608
Au     1.249507     1.718705    -1.458025
Au    -2.206017    -0.604419    -1.713429
Ag    -4.886171    -0.312891    -0.894559
Au    -1.103618    -3.142655    -2.280250
Ag     3.048273     2.089509     4.961373
Ag    -1.755190    -1.999212     5.256879
Ag     3.613533    -2.564905     3.733059
Ag     0.346244     2.356300     5.775058
Ag     2.868961    -0.635605     5.648461
Au    -0.692678    -5.039850    -0.244105
Au    -2.257718     3.913800     1.273601
Au     2.403780     5.063473     1.598434
Au     3.188119     3.322420    -0.282637
Au    -2.927156     4.152137    -1.426419
Ag    -3.142988    -3.443973    -4.139141
Au    -0.889475     1.370576    -3.275986
Ag    -2.624127    -3.413362     2.913476
Au     0.916762    -2.240168     4.470999
Ag     2.013224    -5.391407    -0.970921
Au    -0.282102     3.943772    -2.237129
Au    -1.752775    -2.548003     0.396223
Au     3.644406    -3.095496    -1.136439
Ag     3.947203     1.368889    -2.195791
Au    -1.573524     1.982638    -0.618304
Au    -0.187217     0.678542    -5.781299
Au    -3.802777    -2.856338    -1.496575
Ag     2.877698    -4.017493     1.387051
Ag     3.362760    -1.244406    -3.267689
Au     0.434652     3.607928     0.488479
Ag    -3.527227     1.960948     2.886458
Ag     0.120258    -3.756892     2.187016
Ag     1.701993     5.547555    -1.033756
Au     3.780546     0.148696     3.097613
Ag    -0.221772     5.524890     2.371701
Ag    -3.679633    -0.840049     3.474927
Ag    -1.497120     3.588324     4.014542
Ag    -3.381683    -4.767031     0.521371
Ag     1.250343    -1.558599    -5.144005
Au    -1.653729     0.769080     4.638338
Ag    -4.283832     2.302503     0.144849
Ag    -2.713459    -5.393474    -2.142963
Au     1.654766    -3.494071    -3.026557
Ag     0.616618    -0.909178    -2.492282
Ag     0.340117     3.246710    -4.900702
Au    -3.593185     1.669157    -2.513014
Ag    -4.187801    -0.897136    -3.591338
Au     0.186818    -0.362228     6.251534
Ag    -2.362214     3.623269    -4.066461
Ag     3.943800     2.982500     2.469637
Au    -0.034378    -5.571759    -2.787107
Ag     2.427539     3.643570    -3.016165
Au     1.071414     0.493694     3.852664
Ag    -2.870999     1.053669    -5.175196
Au     1.205738     3.301162     3.259456
Ag    -1.047978     5.838225    -0.334848
Au     4.444495    -1.714858     1.184995
Ag     4.710997     1.033468     0.568084
Au    -4.357486    -2.220611     1.092589
Ag     5.398781    -0.977928    -1.304874
Au    -1.482209    -1.232417    -4.384858
Au     1.848694     1.055296    -4.084220

72
energy: -227.629087	eV, Rsuc: 15
Ag     0.244762     0.354190     0.127398
Au    -1.012255     1.438889     3.667088
Au    -0.449156    -1.079253     2.550838
Au     2.123403    -1.487588     1.364298
Au     1.540210     1.052758     2.539957
Au    -0.328264     2.897598     1.310165
Au    -2.763282    -2.004920     1.184795
Ag    -0.200005    -2.441543     0.018368
Au     1.985421    -1.309069    -1.489187
Au     1.147358     2.758351    -1.138095
Au    -1.657645     2.185536    -1.123307
Au    -2.122503    -0.634869    -1.242931
Ag     0.063122     0.557088    -2.695872
Au     0.841718    -0.317899     4.870015
Au    -0.904950    -3.829600     2.375663
Au     4.770474    -0.854420     1.276027
Au     1.774942    -1.078564    -4.282964
Ag    -0.899066     5.329335     2.500679
Ag    -5.251589    -1.560996     2.282896
Au     1.479302    -4.054705    -1.581165
Ag    -0.057160     0.737804    -5.465077
Ag     2.052221     5.050886    -2.395523
Ag     2.689115     1.321832    -5.464484
Ag    -4.376494    -1.610462    -2.545646
Ag    -1.810899     2.357559    -3.944103
Ag    -1.170795    -2.421113     4.833934
Au     3.317550    -0.717078     3.687182
Ag    -2.900960    -6.065317    -1.403221
Au     0.906017     3.501945     3.694916
Au    -3.000485    -0.628003     3.641403
Ag     1.262731    -3.852471    -4.354474
Ag     5.538688     1.671990    -2.806147
Au    -0.704628     4.430736    -2.318464
Au    -3.849533     1.139356    -2.384749
Ag    -0.524882    -2.006635    -5.560823
Ag     1.661035    -4.272424     1.243965
Au     3.014756     0.913404     0.093092
Ag     3.991875    -3.157174     2.585149
Au    -4.590937    -0.236337    -0.080244
Au    -2.517024    -3.392110    -1.323809
Ag     1.418182    -2.840624     3.740142
Ag     5.700115     1.467876     0.001983
Ag     2.467672     3.461490     1.290240
Ag    -2.320530     0.781982     1.259341
Ag    -3.442421    -3.408585     3.453937
Au    -0.642953    -5.186044    -0.092607
Ag     3.820698    -3.067508    -0.246997
Au     3.859544     3.222922    -1.205515
Au    -2.153123     4.567298     0.084670
Ag    -4.983824    -3.033486    -0.121061
Au    -0.349994    -2.232563    -2.819825
Ag     4.492276    -0.506116    -4.268701
Au     0.986007     2.934074    -3.922086
Ag    -3.454896     3.962660    -2.307484
Au    -2.233270    -0.458530    -3.992563
Ag     0.203437     2.175807     6.047356
Ag     2.745738     1.747195     4.904408
Au    -3.064954    -4.728886     1.017909
Au    -2.850871     3.295919     2.444069
Au    -0.775346    -4.944875    -2.782002
Ag    -4.209121     2.583605     0.035029
Ag     0.558663     5.241538     0.038870
Ag     4.304893     1.607335     2.502599
Au    -1.543338     3.862495     4.725970
Au     2.832716     1.075972    -2.713118
Ag     3.593733    -2.870926    -3.072826
Ag    -4.810653     1.186012     2.422067
Ag    -1.686116     0.077210     5.983947
Au     4.673999    -0.679887    -1.489597
Ag    -2.593730    -3.258712    -4.087298
Au     3.639633     3.373611    -3.873983
Ag    -3.494354     1.905035     4.795581

74
energy: -234.189972	eV, Rsuc: 13
Au     0.128267    -2.930668     0.647465
Au    -1.024678    -3.706082    -3.037960
Au    -1.188055    -2.095951     4.265733
Ag    -3.037736     0.060077    -5.358643
Au    -1.432411     3.455283     3.040404
Au    -0.655152     2.543698     5.434216
Ag     0.881189    -3.720345     3.215222
Au    -3.817571    -3.023675     0.599846
Ag    -2.003387     0.916447    -1.721237
Au    -1.894635    -1.942271    -1.100941
Ag    -2.189721     4.367258     0.443002
Au     3.129885     2.407492    -2.815368
Au     3.143187     0.525980     2.306451
Au    -3.998181     0.363967     2.755512
Ag     5.584573    -0.729690     2.638638
Au     3.338820    -3.204057    -1.592071
Au     0.781793    -0.988182     2.635810
Au    -0.129205     2.776806    -0.591413
Au     1.406487     1.003427     4.587396
Ag     0.755808     0.847151    -2.565855
Ag     0.974141    -4.731169    -1.306258
Au    -1.926734    -1.295026     1.702306
Ag     5.448978     2.048169     2.059965
Au    -1.138544    -0.978893    -3.638965
Au    -3.915862    -0.270722    -0.005015
Ag     0.000508    -0.105799     0.034819
Au     2.211637     4.152669    -0.876193
Au     0.864841    -2.008638    -1.931119
Au     2.516969    -1.431843     0.368273
Ag     1.693368    -3.779555    -3.873862
Au     5.417123     1.057106    -2.382692
Ag    -1.829504    -4.050573     2.328401
Ag     0.651315     1.876930     2.005238
Ag     2.402248     1.422216    -0.266544
Ag     1.284877     3.814647     3.960298
Ag    -3.771731    -3.631810    -2.189315
Au    -2.091582     1.597939     1.093664
Au    -4.032573     2.552382    -0.666370
Au     3.656757     2.435749     4.117741
Au    -0.353113     0.021724    -6.001906
Au     3.022947     3.376372     1.692806
Ag    -3.305192     2.262071     4.720054
Au    -2.032218     3.665915    -2.321917
Ag     1.517116     1.821754    -5.095666
Ag    -4.118449     3.126706     2.142048
Ag     4.974381    -2.638816     0.669509
Ag    -5.795691    -1.957193    -1.117849
Ag     2.607595    -4.158574     0.975240
Ag    -0.200028     5.496110    -1.286194
Ag    -0.580992    -0.128158     6.190070
Ag    -5.955598     1.325241     0.955957
Ag     3.890610    -0.240886     4.850926
Ag     5.696989    -1.667267    -1.892427
Au    -5.713180     0.748819    -1.734188
Ag     4.065038    -2.292146    -4.116939
Ag     4.740795     2.972398    -0.527691
Au     3.244026    -2.200400     2.925426
Au    -1.223017     1.904519    -4.286719
Au     1.619453    -1.021776    -4.500464
Ag     3.987464     0.494685    -4.674239
Ag    -3.953426     1.963720    -3.463066
Ag    -5.831570    -1.435945     1.679628
Au    -1.318768     0.651034     3.641158
Ag    -0.297493    -2.729761    -5.594246
Au     4.888407     0.127305     0.083266
Ag    -2.993095    -2.714249    -4.730388
Au    -3.802120    -2.347986     3.303377
Au     0.635103     3.604576    -3.100842
Ag    -3.250376    -0.531053     5.292155
Ag     1.513468    -1.760523     5.169090
Ag    -1.758970    -4.657265    -0.474499
Au     3.225375    -0.483753    -2.202051
Au    -3.882898    -0.878443    -2.841150
Ag     0.541919     4.680801     1.351152

76
energy: -240.710518	eV, Rsuc: 16
Ag     0.024950     0.020059     0.116516
Au     1.241528    -1.525595     2.241164
Au    -1.105726    -2.552032     0.952283
Au     3.647408    -1.379090     0.744721
Ag     2.338201     1.034185     1.370852
Au    -0.219792     2.355888     1.766614
Ag    -2.786123    -0.372249     0.109061
Au    -1.168158    -1.795144    -1.798141
Au     2.503386     0.094640    -1.375889
Au     1.138959     2.578893    -0.728539
Au    -1.681633     2.201793    -0.729489
Au    -2.842887     0.391711    -2.594764
Ag    -0.014973     0.774087    -2.607177
Au    -1.563299     2.067924     4.243015
Ag    -2.225217    -4.992041     1.722129
Au     0.107524    -3.916900     2.961034
Au     3.410587     3.475092     0.500923
Au    -1.901408     4.375727     0.942871
Ag    -2.674696    -0.454133     5.058245
Ag     2.640006    -4.836612    -1.151873
Ag     4.865050     0.170528    -2.800113
Ag    -5.736401     1.504969     1.781854
Ag    -3.357319     4.218163    -1.546024
Ag    -2.314297    -3.504200    -3.677162
Au    -2.240054    -4.174415    -0.949912
Ag     0.796969     3.024578     5.454574
Au     3.551786    -0.469683     3.456009
Au     2.098430     3.312421     3.002411
Ag    -3.269644     4.105125     3.399012
Ag    -1.347933    -0.232510     2.603737
Au     3.771264    -2.345114    -1.991243
Au     3.509789     2.543419    -2.110239
Ag    -0.549854     4.651766    -1.544028
Au    -4.141151    -0.634085     2.591736
Au     0.141244    -4.132700    -2.432515
Ag     1.338200    -2.436737    -0.508544
Au     4.755200     1.124345    -0.112101
Ag     2.185531    -0.635529     5.865702
Au    -4.464817     1.756694    -0.715870
Au    -3.924969    -2.142988    -1.778002
Au     2.525273    -3.910557     1.581710
Ag     5.897743    -0.351903     1.965117
Ag     0.922285     4.822310     0.941141
Ag    -4.471339     2.436391    -3.453441
Au    -3.822252    -2.854742     0.908631
Ag     0.204978    -4.959950     0.297094
Ag     6.011444    -1.343470    -0.681809
Ag     4.647802     2.089453     2.592665
Ag    -5.548428    -0.794384     0.148973
Ag     2.320207     4.973023    -1.534955
Ag     0.150188    -3.331533    -5.144653
Au     1.298943    -1.678153    -3.233159
Ag     1.110244     3.284461    -3.480262
Au    -1.715548     2.870440    -3.445660
Au    -1.200732    -1.012038    -4.475425
Ag     4.831514    -2.870737     2.751032
Au     4.783592    -3.711077     0.112347
Ag     3.632921    -1.572510    -4.697603
Au    -0.099230    -1.726978     4.641661
Au     1.190243    -0.823956    -5.833839
Ag    -3.956597    -1.293632    -4.489116
Ag    -2.456229    -2.762427     3.422346
Au    -4.218833     1.582344     4.094662
Ag     2.417611    -2.981361     4.267541
Ag    -5.570409    -0.020193    -2.542721
Au     0.959468     0.792665     3.832877
Au    -2.759701     1.126741    -5.236467
Au    -0.085305     1.491914    -5.298099
Ag    -0.350459     0.546200     6.244633
Ag    -1.227745    -0.277493    -7.073293
Ag    -4.654279     3.986871     0.930392
Au    -3.000940     1.922808     1.732840
Au     2.409496     0.849477    -4.069491
Ag    -0.467728     4.535895     3.414268
Ag     2.550670    -4.055245    -3.835362
Au     3.205468     1.771101     4.912588

78
energy: -247.036203	eV, Rsuc: 9
Au    -2.956490    -3.170869     4.468169
Ag     0.795094    -1.518003     1.185715
Au    -3.551543    -3.607656     0.520302
Ag    -5.552761    -0.667988    -2.726815
Ag     3.842672     2.237166    -0.162368
Ag     1.392765    -1.875226    -1.585978
Ag    -1.656263    -5.486077    -0.199249
Au    -3.518488    -2.459466    -1.968184
Au     1.178437     4.412365     3.336480
Au    -0.979710    -0.428756    -5.613270
Au    -2.063044     2.251357     3.919138
Ag    -5.597326    -1.826675    -0.144908
Au    -1.705457    -2.366599     2.229470
Au    -0.658146     3.226562     1.640032
Au     2.131940    -2.964219     3.171153
Au    -2.993273     0.309888    -2.304671
Au     4.986839    -2.470340    -0.697673
Au     3.166153     2.588146     2.639046
Ag    -4.589063     3.666208    -0.725978
Au    -0.335343    -3.764625     4.185342
Au    -0.519552     1.227709    -3.406546
Ag     1.871137     4.158100     0.613623
Au    -1.985248     4.672803    -0.301711
Au     2.724694    -3.418443     0.392836
Ag    -1.601993    -4.371183    -2.793248
Ag     5.105222     0.672451     1.860406
Au    -1.070253    -1.621375    -3.119060
Ag     1.342651     1.350677     0.883548
Ag     5.690939     0.189312    -0.939324
Ag    -2.460560     3.192169    -2.636663
Ag    -0.699808     0.758338     5.902449
Ag     3.852130     0.177297    -5.171393
Ag    -0.583021     0.042226    -0.830542
Au    -5.059819     0.916709    -0.476413
Au    -2.551115     1.970423    -0.054650
Au     1.949436     2.068630    -4.417694
Au     1.949345     0.950871    -1.886163
Ag     4.019381    -1.642500     4.801933
Au     0.702429     1.730368     3.671706
Au     2.345173     3.623989    -2.152135
Au     4.368115     1.081756     4.508249
Ag     3.267059    -3.836940    -2.358208
Au    -1.138259    -2.796927    -0.517090
Au     2.057794     0.208988     5.562194
Ag    -1.195647     0.442131     1.959303
Ag     4.579986    -2.140260     2.044638
Au     3.281569    -0.580794     0.105468
Ag     1.480046     0.409228    -6.679141
Au    -0.059299     2.860270    -1.117242
Ag     3.290745    -2.586185    -4.901044
Ag    -2.293173    -5.037419     2.557807
Au    -3.076708    -0.861761     0.262393
Ag    -0.222361     5.951128     1.409063
Au    -4.954066     2.005484    -2.900444
Au     3.866648    -0.994338    -2.653163
Ag     2.557760     2.969877     5.345109
Ag     0.408115     5.548776    -1.366532
Ag    -3.454938    -1.333975    -4.549565
Au     0.914028    -2.256571    -6.250127
Ag    -4.448251    -1.848087     2.527015
Ag    -4.002095     0.986175     2.200886
Ag     0.069359     3.989638    -3.703791
Ag     1.558285    -2.531682     5.859515
Ag    -1.480286    -3.193990    -5.381329
Au    -1.470496     4.864388     3.609566
Ag     4.354961     1.796257    -2.932548
Ag    -1.212930    -2.010173     6.190172
Au     1.420560    -0.675776    -4.133055
Ag    -2.963922     1.445529    -4.844256
Ag    -3.407509     3.783777     1.933479
Au     2.655644    -0.207397     2.878428
Ag    -0.440840     2.294444    -5.916999
Au     0.175987    -1.078532     3.958972
Ag     0.297634    -4.341964     1.496198
Au     0.783010    -4.578032    -1.282771
Au     0.861867    -3.495922    -3.846183
Au    -2.575667    -0.517123     4.210328
Ag    -0.210887     3.532238     5.607994

80
energy: -253.407745	eV, Rsuc: 8
Au    -0.292102    -3.165177    -1.122757
Au    -0.655540    -3.845695    -3.722340
Ag    -2.691808    -4.110837     2.988419
Ag     4.007842    -2.567492    -3.104327
Au    -3.331527     2.220615     3.115136
Ag     3.864406    -0.971748    -5.487885
Au     1.406958    -2.653738     1.001174
Au    -2.677948    -4.433421    -1.875319
Au    -1.461052     2.799017    -0.305729
Au    -2.679059    -1.744459    -1.177155
Au    -1.898926     4.361316     1.934789
Ag     2.781374     4.883124     0.562364
Au     1.262898     2.527834     0.372234
Au    -4.092918    -1.629330     2.390085
Au     3.969027     2.434873     1.092899
Au     4.055956    -2.353182     1.778788
Ag    -1.426343    -2.204269     1.421871
Ag     0.074800     5.141597     0.020860
Ag     2.589365    -0.039484     0.931272
Au     2.041034     0.262641    -3.864189
Ag     1.825710    -4.397911    -2.590737
Au    -3.843345    -3.575327     0.505407
Ag     3.454256     4.254420     3.191782
Au    -2.557741     0.880106    -2.024673
Au    -5.100733    -1.164333    -0.082511
Ag    -2.857311     0.442469     0.810426
Au     0.773255     4.237126     2.537093
Ag    -0.206334    -0.125371    -0.123649
Ag     1.913520    -1.427633    -1.607320
Au     1.524524    -2.344016    -4.419198
Ag    -0.700733     1.812902     2.234663
Au    -1.533302    -4.991805     0.497626
Au     2.061809     1.855083     3.057807
Au     2.982085     1.361704    -1.417348
Ag    -0.857084     4.449911    -2.521476
Au     4.572180    -1.183605    -0.711069
Ag    -5.148209    -3.231333    -1.923187
Au    -3.471150     3.460815    -2.063969
Ag     5.352769     0.074957     1.704087
Ag    -5.174691     1.438069    -1.062706
Ag     1.488010     3.620099     5.126488
Ag     3.031869    -4.894414     1.994969
Ag    -0.469241    -6.002404    -1.967299
Ag    -1.237324     3.610941     4.466759
Ag    -2.691341     5.447082    -0.431863
Au    -4.696170    -0.670859    -2.782846
Ag     4.735602     1.864615     3.761869
Au     1.187844    -5.197465     0.027796
Ag     0.185972     1.653435    -2.292050
Ag    -3.379976    -2.233048     5.012107
Ag     3.581936     2.613989    -3.798765
Ag     0.882374     3.203407    -4.489964
Ag     0.169084    -4.639229     2.605360
Au    -4.601347     0.164090     4.318539
Au     4.669650     0.112517    -3.089163
Au    -1.909900     2.520326    -4.140013
Ag    -0.976449    -1.926816    -5.736359
Ag     5.724088     1.305246    -0.814742
Au     3.450665    -3.648919    -0.510502
Ag     4.484855     3.729947    -1.337401
Ag    -0.610342    -1.027444    -3.042391
Ag    -4.636781     1.839273    -3.909980
Ag    -2.651969     1.511861     5.709953
Au     1.401858    -0.872763    -6.592846
Ag    -3.114247    -2.628095    -3.917581
Ag    -5.431455     0.908633     1.795373
Au    -2.742504    -0.001140    -4.653047
Ag     0.618356    -0.629908     2.800437
Au     1.322241    -1.125710     5.485748
Au     1.830308     3.888727    -1.920628
Au    -0.201136     0.776283    -5.293143
Au    -0.686273    -2.600769     4.265260
Ag    -1.280414    -0.845348     6.301536
Au     3.365350    -0.534554     3.677797
Au     2.074521    -2.932675     3.684682
Au    -3.966880     3.172143     0.672599
Ag     2.450209     1.568912    -6.207575
Au    -2.040847    -0.254285     3.619594
Ag     2.757961     1.214663     5.718556
Au     0.055927     1.201242     4.941499

82
energy: -259.957982	eV, Rsuc: 11
Au    -2.886451    -2.617130    -0.304874
Au    -3.986412    -1.467309    -2.624383
Ag    -5.179269     1.004427     2.080386
Ag    -0.574459    -5.907285     2.022361
Au     1.954733     3.453868    -2.871938
Au     0.931093    -3.573331    -3.969988
Ag    -0.103674     5.123146     3.828903
Ag     4.087752     4.330807    -1.244220
Au     3.917048     4.064867     1.516562
Ag     2.229367    -1.501868    -5.342191
Au    -5.533791    -2.139530    -0.563872
Ag     2.389209    -5.560428    -2.609999
Ag    -4.384880     3.992973    -2.522289
Ag    -6.659143     0.346238    -0.281571
Au    -1.869056    -5.244367    -0.352504
Ag    -1.566117    -0.508130    -1.678855
Au    -3.972361     0.025221    -0.247632
Ag     3.712386    -3.448135    -3.954948
Au    -2.976013    -4.249306     1.965800
Au     3.667322    -4.872506    -0.201620
Ag    -4.230000    -1.722748     1.992751
Ag     4.433239     1.960930    -2.805227
Au    -2.731757     2.047902     1.288368
Ag    -2.840733     0.447614     3.670575
Au    -3.004564     4.485183    -0.064139
Au    -0.530600     3.980332    -1.430829
Au     3.687836    -0.854479    -2.955150
Au    -2.658538     2.128136    -1.569397
Ag     5.112566    -2.856634    -1.522268
Au     0.931123    -5.126343    -0.293941
Au    -1.794854    -2.242491     3.536180
Au    -2.404378     5.576606     2.339970
Ag     5.754894    -0.152847     1.439747
Ag     1.605787     5.667476     1.526269
Ag     3.508651    -3.702008     3.650158
Ag     2.017367    -1.818305     5.134169
Au     1.786047     3.255590     2.960923
Ag    -2.645511     0.709731    -4.010239
Ag    -5.085333     1.114165    -2.562665
Au    -0.344630     1.412380     2.789164
Ag    -0.483462    -2.837090     5.844934
Au     3.530503    -1.058576     2.822013
Ag     0.789050    -1.132297    -0.143582
Au    -0.505377    -3.162110    -1.681593
Ag    -0.286751     1.500860    -0.101841
Au    -0.563769    -3.272697     1.205967
Ag    -1.670951    -0.609335     1.282315
Au     2.328252    -2.986388    -1.618755
Au     2.209155     1.001465    -1.507265
Ag     2.098316     0.908029     1.401364
Au     2.261394    -3.080482     1.278125
Au     1.853964     3.362388    -0.007550
Au    -0.555157     3.866045     1.429146
Au     3.635679    -0.973745    -0.074870
Au     0.724481    -1.235726     2.768038
Au     0.887008    -1.006362    -3.022789
Ag     5.036132    -2.950496     1.335427
Au     1.993870     0.809683     4.261587
Ag    -2.993343    -4.095045    -2.644254
Au    -0.165784     1.622465    -2.968871
Ag     1.575037     5.805576    -1.370065
Ag     2.271275    -5.711268     2.077959
Au     4.381412     1.849103     0.042733
Ag     4.279572     1.739811     2.939791
Ag     0.073863     2.599812     5.201076
Ag    -1.529435    -2.063557    -4.065629
Ag    -4.602716    -4.717721    -0.256105
Au    -5.055379     2.612789    -0.194466
Ag    -0.850110     6.307477     0.123992
Au     2.252888     1.091434    -4.320373
Ag     5.840910    -0.055941    -1.396733
Ag     0.427731     3.001879    -5.266382
Au    -1.950641     3.516653    -3.841191
Ag    -0.466630    -5.658638    -2.736741
Au    -0.439461    -0.227460     5.001700
Ag    -4.558379     3.854159     2.265332
Ag    -2.256257     5.890037    -2.385540
Au    -2.190374     3.268497     3.679090
Au     0.100756     5.244788    -3.699246
Ag    -0.163705     0.141430    -5.332837
Ag    -1.745500    -4.850200     4.337219
Au     0.718037    -3.871658     3.581324

84
energy: -266.505962 eV, Rsuc: 6
Ag     0.476147    -0.054445     1.078965
Ag    -0.174115     1.091681     3.570115
Au    -0.649970    -1.689750     3.214826
Au     2.071981    -0.788193     3.275330
Au     2.500918     1.979792     3.637662
Au    -1.785393     2.969867     2.179634
Au    -2.338930     0.211930     1.855743
Ag    -1.409920    -2.164113     0.536349
Au     2.371861    -1.158263    -0.776811
Au     0.951104     2.764801     1.421024
Ag    -1.178291     1.804504    -0.297823
Au    -3.093461    -0.267470    -0.836455
Ag    -0.318896    -0.573458    -1.597779
Ag    -0.906336    -0.213928    -7.946331
Au     0.225840    -4.251323     3.423576
Ag     3.636693    -1.392832     5.446063
Au     5.059093     2.824951     3.673021
Au    -1.393356    -5.246151    -1.711925
Ag    -4.963458     0.530587     2.573364
Au    -0.558352    -4.840333     0.834287
Ag     4.993226    -0.240867    -0.697111
Ag     1.389960     5.429979     1.843230
Au    -2.749605     3.649036    -1.623798
Ag     0.599092     3.379646    -5.148944
Au    -1.148418    -1.097540    -4.228765
Ag    -1.583810    -3.296984     5.287154
Au     1.480868     0.373286     5.738781
Ag    -0.744133     2.249805     6.052643
Au    -2.283703     3.989208     4.609030
Au    -2.863858     1.391435     4.311521
Au     0.501209    -3.280162    -1.312162
Ag     4.222459     2.478221    -1.012962
Au    -0.709670     4.563204     0.080283
Au     3.058728    -3.798149    -0.484555
Au    -2.211155    -2.670706    -2.144360
Au     1.291842    -2.762696     1.362141
Au     3.163506     0.850596     1.124560
Ag    -1.339051     5.657014     2.597259
Au    -3.905606     2.092004     0.464911
Au    -4.116446    -1.858141     1.276705
Au     0.986169    -2.296332     5.302734
Au     4.656488     0.184027     3.346905
Au     0.329969     3.863265     3.938676
Ag    -4.409555     3.282884     2.974438
Ag    -3.330228    -1.375418     3.963836
Ag    -3.974314    -4.701851    -2.625312
Ag     3.994522    -1.872057     1.447132
Ag     3.029392     4.675366     4.027829
Ag    -3.382257     4.805334     0.794421
Ag    -5.706983    -0.011001    -0.118661
Ag    -0.368496    -3.853127    -3.966206
Au     1.541604    -1.684180    -3.442425
Au     1.584668     1.578137    -1.071552
Au    -2.008771     1.307285    -2.984101
Ag    -3.928898    -0.828008    -3.488844
Ag     4.175025    -2.252080    -2.570264
Ag    -3.873767     1.553750    -5.014535
Ag    -4.638196     1.684980    -2.204235
Ag     5.763623     1.715491     1.284917
Ag     2.788503     1.528572    -5.458658
Au    -0.112509     3.435781    -2.412930
Au     0.728673     1.040550    -3.687123
Ag    -1.200494    -0.521440     5.709818
Ag     4.115585     1.361041     5.816051
Au    -4.788953    -2.393828    -1.277849
Ag    -2.111681     3.672382    -4.351913
Au     0.966736    -0.534733    -5.970590
Ag     2.349050    -4.325138    -3.148271
Ag     2.082391    -5.371646     1.616231
Ag     2.885232    -3.450909     3.591688
Au    -2.926979    -0.754055    -6.203418
Au     2.538724     3.081803    -3.180324
Au     3.370248     0.450189    -2.893828
Ag     1.915480     3.101169     6.102481
Ag     3.596196    -1.154210    -5.160719
Ag    -3.005912    -3.176991    -4.828206
Au    -1.198694     1.306375    -5.681416
Ag     1.721651    -3.190211    -5.753184
Au    -3.228895    -4.214781    -0.013576
Ag     2.005449     4.345127    -0.719527
Ag    -2.478561    -3.796860     2.646278
Au     3.593510     3.559783     1.536432
Au    -0.859824    -2.512570    -6.484249
Ag     1.246485    -5.897908    -1.036351

86
energy: -272.878013	eV, Rsuc: 8
Au    -2.817788    -1.819398    -0.851620
Ag    -2.436967     3.900428    -3.664521
Ag    -4.787785     0.321541     3.677524
Ag    -3.209962    -4.865912     2.964918
Ag    -0.580772     0.752603    -6.894221
Au     1.359455    -3.666265    -2.850638
Au    -1.241784     3.699712     3.767884
Ag     2.220246     3.854357    -1.995753
Au     2.169077    -4.567713    -0.334416
Ag     1.356692    -4.908145     4.554134
Au     3.317454     0.200344    -0.485001
Au     3.834270     1.891632     3.018277
Ag    -3.889040     1.786632    -2.368038
Au    -4.355128    -1.282902     1.431300
Au    -1.126956    -2.279428    -3.113012
Au    -3.579399    -0.887178    -3.376294
Au    -3.071873     0.831644     0.208081
Ag    -1.983994    -1.380426    -5.632769
Ag    -3.576773    -2.240075     3.970010
Ag    -0.056529    -5.814872    -1.627700
Au    -4.173763     3.325432    -0.005941
Ag     1.212809     4.642390    -4.586391
Au    -3.460170     2.473905     2.484447
Ag    -5.614266     1.251856     1.162645
Au     0.519237    -4.054370     2.011216
Au    -0.313701     5.073593    -2.270599
Au     2.447497     1.141931    -3.092402
Au    -0.005053     2.521600    -3.335888
Au     2.703143    -1.528627    -4.075218
Ag    -4.139344    -3.929220     0.437666
Au    -1.086606    -3.589225     4.261236
Au    -2.114414     4.612851     1.251753
Ag     5.441807     1.421249     0.829765
Au     0.528801     4.243592     0.211506
Au     2.721549    -2.838240     3.276593
Ag     2.599367    -0.262323     4.361214
Au     1.389444     3.308650     2.746702
Au     3.527880    -2.476672    -1.561635
Ag     4.628062     2.293931    -1.777517
Au     0.008794     1.164912     4.067815
Au     3.078073     2.867323     0.555004
Au     4.133365    -0.738707     2.021202
Ag    -0.583706    -0.589176     0.497383
Ag    -1.413188     0.367331    -2.081728
Au    -1.676289     3.023472    -1.071724
Au    -1.974962    -2.726173     1.748575
Au    -2.232737    -0.074689     2.777531
Ag    -0.300088    -3.211596    -0.567684
Au     0.249100    -0.108251    -4.393085
Ag     1.676111     0.654247     1.788848
Au     1.985422    -1.987190     0.751977
Ag     0.865077     1.639094    -0.781823
Ag    -0.852593     2.082891     1.494983
Ag     1.111058    -1.037168    -1.817847
Au     0.259538    -1.463397     3.071418
Ag     2.631702     5.462174     1.473734
Ag     0.525807    -2.733558    -5.355082
Ag     5.679522    -1.196063    -0.281304
Au     1.585777     2.021024    -5.597323
Ag    -0.909208    -4.835510    -4.115572
Au    -2.196661     1.244135    -4.633600
Ag    -0.763461    -6.202348     3.188547
Ag    -0.333305     2.798392     6.247884
Au     0.728590    -6.501124     0.896756
Ag     1.897107    -0.569906    -6.566400
Ag    -2.918498     5.461411    -1.299063
Ag     4.060980     0.635592    -5.260854
Au    -1.682121    -5.320567     0.678441
Au    -3.269831    -3.421463    -4.247061
Ag     0.873793     0.249460     6.510454
Ag     1.000694     4.918649     4.959760
Ag    -2.604987     1.595562     5.006462
Ag    -5.214907    -0.410741    -1.112411
Ag     3.690815     3.262267    -4.326495
Ag     2.898500    -5.454424     2.228091
Au     0.054858     5.712258     2.480292
Ag    -1.398068    -0.985028     5.334715
Ag    -4.952990    -3.031525    -2.150573
Ag     4.370422    -3.361803     1.009699
Au     1.052661    -2.345313     5.460448
Au     2.195937     2.388943     5.184133
Au    -0.814825     3.232503    -5.809986
Ag     3.594442     4.439230     3.925164
Au    -2.524586    -4.407096    -1.848544
Au     4.745226    -0.329940    -2.750478
Ag    -0.691084     6.663003    -0.017976

88
energy: -279.667353	eV, Rsuc: 5
Au    -4.603451    -3.129209    -1.911899
Ag     2.960263     1.466427    -5.399001
Au    -3.589976     2.240526     2.049813
Ag    -2.987157    -6.437163    -0.156107
Au    -4.036913     0.696286     4.227324
Au     0.541597    -2.333285    -3.407791
Au     0.958118     3.940334     2.726608
Au     0.524082     4.874652    -2.054489
Au    -1.829123     4.379465     2.225827
Au     0.209016    -0.915824     2.854814
Ag     5.984584     0.355864    -1.764575
Ag     4.890613    -0.281163    -4.256671
Ag    -6.271132    -2.081531     0.084510
Ag    -2.465330    -4.928840    -2.523826
Ag    -1.649236    -3.343920    -4.823072
Ag    -3.977730    -1.606088    -4.237627
Ag    -4.783092     1.541876    -0.502335
Au     3.122974    -2.393929    -4.384370
Au    -2.687045    -3.731757     0.036951
Ag     3.119963     1.965561     5.502052
Au    -2.944957     3.772108    -0.225856
Ag     3.288986     4.490376    -1.590078
Ag    -0.819729     1.755964     2.549187
Au    -2.579946    -0.451065     2.309971
Au     1.039202    -3.271775     1.441074
Ag    -2.260017     5.251116    -2.539216
Au     1.533061     2.268944    -1.806029
Ag    -0.487924    -2.452256     5.066487
Au     2.360981    -0.089966    -3.168352
Au     0.146395    -5.036514    -3.536777
Au    -1.580604    -3.089119     2.575845
Au    -0.174010     3.386552     0.206819
Ag     5.200440     2.722928    -0.417454
Au     1.615231     5.478365     0.464801
Ag     0.319553    -4.797732     3.649401
Au     2.795663    -1.049024     1.671795
Au     3.674823     3.502499     3.243112
Au     4.269291    -1.835947    -1.992175
Ag     4.333295     5.035432     1.029574
Ag     0.880171     0.703603     0.514790
Au    -1.374929    -0.582644    -4.561471
Ag     5.366488    -1.233817     0.534662
Ag    -0.264274     0.050344    -2.060594
Au    -3.051460     0.449388    -2.538253
Au    -3.919174     3.050123    -2.665168
Au    -0.128161    -3.910797    -1.120813
Ag    -1.978267     1.155492    -0.004968
Au    -2.049353    -2.172501    -2.307729
Ag    -2.400340     2.012482    -4.785345
Ag     1.708898    -1.715737    -0.887083
Ag     2.499138    -4.106864    -2.294281
Au    -1.247038     2.710031    -2.308850
Au     2.650089     2.899506     0.725070
Au     3.494445     0.525595    -0.647977
Ag    -0.918910    -1.536421     0.276441
Au    -5.558924    -0.620784    -2.160811
Au     2.049942     4.452748     5.153331
Au     0.378464     1.585756    -4.358735
Ag     4.579838     1.182733     1.911853
Ag    -5.215804    -4.696199     0.309207
Au    -1.450911     0.199061     4.821165
Au     2.114749    -2.618351     3.916914
Ag     1.306765    -0.256503     5.350727
Ag    -1.156090     5.961405    -0.051539
Ag     3.912053    -0.464762     4.168379
Ag     1.196381    -0.800299    -5.656703
Ag    -0.048526     6.516944     2.446542
Ag    -3.287697    -5.223084     2.381184
Au    -0.770230    -5.394255     1.151307
Ag    -3.269100    -1.964460     4.524924
Ag     1.807780    -5.578636     0.051704
Ag    -0.614342     5.001508     4.739364
Au    -3.715047    -1.103553    -0.229604
Ag     2.672701     6.101572     3.025701
Ag     1.093243    -3.685313    -5.700553
Au    -4.307692    -2.653250     2.009495
Au     1.997519     1.306185     3.073526
Ag    -2.428546     2.872208     4.575551
Ag     2.949057    -4.942162     2.570043
Ag    -0.542451     4.205536    -4.552739
Au     2.112456     3.691998    -4.012395
Ag    -5.071665     1.099971    -4.224944
Au     4.082204     2.076759    -2.908146
Au     4.553109    -2.754320     2.734584
Ag    -5.307549    -0.018515     1.860529
Au     0.348851     2.375302     5.049295
Au     3.608551    -3.403278     0.296848
Ag    -0.447171    -6.618911    -1.352696

90
energy: -286.253819	eV, Rsuc: 7
Ag     3.922980    -3.615834    -2.301096
Ag     1.707410    -0.126070     2.534026
Ag    -0.816044     0.852634     1.532208
Au     3.002289     1.242867     4.628351
Au     2.891950     2.449825     2.065476
Ag     0.397621    -1.555989     0.404437
Ag     0.672759     1.075528     6.190198
Au     0.408517     3.429793     1.047301
Ag    -0.588518     4.516205     4.724220
Ag     1.579002     5.907109     0.559935
Au     0.517761     2.232650     3.623157
Ag     2.959695    -3.593277     4.025803
Ag     1.406302     5.431585    -2.229340
Ag    -5.571835    -0.072142     1.909721
Ag     1.373718     0.135912    -5.652169
Ag     0.295114    -1.944369    -2.409278
Au     2.780355    -1.323176    -1.182889
Ag     6.360360     0.232295    -0.663853
Au     1.510472     0.606018    -2.909502
Au    -0.997234    -0.036004    -4.145891
Ag    -0.915202     0.392380    -1.305680
Au    -0.895592     5.248999    -0.645946
Au    -0.887210    -4.463408    -1.879012
Au    -0.779044    -4.093668     0.859671
Au    -1.066662     4.754561    -3.339852
Au     1.564677    -3.890545    -0.707657
Au     5.006634    -1.079165    -2.680522
Au     0.299145     2.959327    -1.758772
Au    -4.548871     1.547892    -4.184093
Au    -2.128728    -2.204759    -0.785229
Au    -2.086617     2.752822    -0.159657
Ag    -2.308038     1.848555    -5.776042
Ag    -1.026641    -4.834280    -4.693510
Au    -2.186262    -2.572251    -3.582809
Ag     1.610989     1.064617    -0.085632
Ag     4.010512     4.925242     1.572166
Au     2.902404    -2.486598     1.404462
Ag     5.315078     1.417051     3.065201
Ag     5.192169     2.594505     0.460172
Au     4.143664    -1.088490     3.518279
Ag     5.289354    -3.387428     2.402416
Au     4.085382     0.051863     0.940840
Au     3.954114     1.239926    -1.647871
Ag    -0.646566    -5.137684     3.492482
Ag    -3.330698    -5.050870    -3.097803
Ag    -0.538508    -1.468875     6.659231
Au     1.849030     3.515944     5.559255
Au     0.177175    -2.352951    -5.195815
Ag    -3.269709    -4.692803    -0.326704
Ag    -4.571343     2.102097    -1.427456
Ag     1.446664    -4.252056    -3.503546
Au    -2.236382    -2.913961    -6.253683
Au     0.582941    -3.654305     5.483357
Ag    -5.781550    -0.894762    -3.733761
Au     2.762474     3.605872    -0.532643
Ag    -3.133344    -4.227970     2.467535
Au    -0.678685    -0.349701     4.138210
Ag    -0.762118     5.693845     2.158758
Ag    -4.583917    -3.203646    -4.819671
Au    -3.308183     0.167196     0.310731
Au    -2.188658     2.274905    -2.984957
Ag     3.860359     0.752188    -4.392432
Au    -4.215052    -1.869001     3.494753
Au     1.715031     4.728733     3.145844
Ag     4.023597    -4.742832     0.275332
Au    -1.843543    -2.847968     4.574268
Au    -4.433171    -2.354563     0.767815
Au    -3.450482    -0.684619    -5.296014
Au    -3.149687     0.633656     3.103351
Ag     4.161690     3.772688     4.153091
Ag     1.684010    -4.977268     1.866014
Au    -1.978474    -1.730068     1.995965
Ag    -3.037239    -0.557550     5.619527
Au    -4.531929    -2.778412    -2.019811
Ag    -3.217293     5.038018     0.916020
Au     0.501873    -2.677325     2.999163
Ag    -1.119638    -0.506050    -6.873414
Ag     0.185156     2.531624    -4.553458
Ag    -3.526206     4.107090    -4.515693
Au    -3.267260     4.573813    -1.820737
Au     5.198196    -2.252509    -0.169676
Ag     6.456738    -0.909074     1.935271
Au    -3.396803    -0.271745    -2.504365
Ag    -5.722002    -0.503480    -0.913259
Au     1.814989    -1.269785     5.107446
Ag    -1.836970     1.996680     5.162536
Au     2.645402    -1.718815    -3.967089
Au    -1.956326     3.198981     2.631310
Ag     2.684191     3.118418    -3.284641
Ag    -4.395706     2.496193     1.427622

92
energy: -292.745677	eV, Rsuc: 6
Ag    -4.580188    -0.471599     3.174832
Ag     1.200529     0.239253     0.864546
Au    -1.358789     2.748268    -2.490960
Au     2.208064     2.816967     1.572803
Au     4.684280     1.159765    -2.313895
Au     1.363761    -2.086394    -0.845156
Ag    -3.128117     1.901940     2.571014
Au    -4.332787    -1.850288    -1.210276
Ag     0.851615     5.217665     0.758217
Au     1.445655    -4.176443    -2.562027
Ag     1.081860    -4.490066     2.340894
Au    -5.810018    -1.872097     1.092093
Au    -1.750481    -0.527084     3.384417
Au    -0.146176     2.703606     0.037846
Ag     4.880647    -1.029352    -4.004638
Au    -1.215598     0.452854    -4.238063
Ag    -0.394604    -3.003004     4.246689
Au    -2.969303     2.748146    -0.160531
Au    -3.104397    -1.990717     1.357276
Ag     3.437568     3.541827    -3.139143
Au     1.109883     2.015318    -3.693963
Au    -1.460815     4.972401    -0.821585
Ag     6.075601    -1.130004    -1.469593
Au     3.797475    -2.702831    -2.012260
Ag    -3.529686     2.058701    -4.167036
Ag    -5.802889    -4.112615    -0.549323
Ag     5.800597     0.566190     4.003443
Au     3.574438     0.382589     2.404791
Ag    -0.984129     0.809757    -6.936154
Ag     0.771294     3.429437     6.171555
Au     0.136799    -1.938664    -3.408836
Au    -3.037390    -4.235932    -0.342672
Au    -2.895122     0.478423    -1.880068
Ag     4.322427     2.110902     5.886199
Au    -4.461544     0.427484     0.494966
Ag     3.519239     1.324162    -4.894938
Ag     3.312225     4.447434    -0.431818
Ag     2.732306    -4.440718    -0.071391
Au    -0.293342     1.857252     2.720300
Au    -1.022555     3.025630    -5.231015
Ag    -1.607756     4.237611     1.890011
Ag    -5.173799     2.011805    -1.753886
Ag    -1.490019    -1.992682    -1.020409
Au     4.480648     2.886624     3.164207
Ag    -1.650885     0.346599     0.692998
Au     2.339925     1.945802    -1.148249
Ag    -0.008042     0.356938    -1.685484
Au     2.473315    -0.375318    -2.875368
Ag    -1.172543     5.270657    -3.568626
Au    -0.272648    -2.152920     1.536562
Au     0.788040     4.293008     3.457801
Ag     1.294487     4.550491    -4.763083
Ag     3.242785     5.248685     2.333468
Au    -4.930368    -2.493898    -4.947126
Au     4.954738    -2.770250     0.520879
Au     2.555995    -2.215955     1.684435
Au     3.055767     4.363211     4.898437
Ag     0.206362    -4.093544    -5.091403
Au     3.679485    -0.467453    -0.316538
Ag    -0.165108    -4.428947    -0.199695
Ag    -4.587678    -4.212710     2.000498
Ag    -6.634906    -0.315884    -1.063034
Au     4.817230    -1.934706     3.194177
Au    -1.794773    -4.290294     2.106765
Ag    -1.631390     3.336822     4.615537
Au    -5.049859    -0.271486    -3.430556
Au    -4.198731    -4.051671    -2.868365
Au    -0.367121     0.978865     5.375960
Au     2.092569     1.914510     4.247326
Au     0.975609    -1.402224     6.210762
Ag     1.249117    -0.326452    -5.475730
Ag    -3.130387     0.937461     5.265930
Ag    -6.561229    -2.550269    -2.777232
Ag     3.978118    -4.465471     2.482618
Au    -2.702425    -1.830297    -3.572809
Ag    -0.462127     0.165733     7.953177
Ag    -3.622787     4.307036    -2.390321
Ag     1.082297    -0.640229     3.545708
Ag    -3.457489    -0.293097    -5.806978
Ag     2.495901    -2.998335     4.413080
Ag    -2.670479    -4.011164    -5.286058
Au     3.439481    -0.456744     5.110127
Au     1.274051     2.301273    -6.338019
Au    -1.718625    -1.310982     5.990891
Ag    -3.206122    -2.796443     4.069321
Ag     4.718306     2.092569     0.409665
Au     1.952944     0.991647     6.867776
Ag     2.617219    -2.659907    -4.550066
Au    -1.115440    -1.796332    -5.860232
Au     0.958713     4.290752    -1.976962
Ag    -1.402925    -4.286203    -2.750173
Ag     6.034229    -0.314395     1.271749

94
energy: -299.388663	eV, Rsuc: 9
Ag    -5.046103    -1.230199    -1.840876
Ag    -3.600107     3.862460     3.463943
Au    -3.414842     1.558333     1.851086
Au    -0.352441    -4.901328     2.381105
Au     1.241609     2.324945    -4.049317
Au     0.529609    -5.029467    -3.850374
Ag    -1.942081    -2.773323    -5.954592
Ag    -5.343570     3.524854     1.171035
Ag     6.166408    -2.355726     0.117617
Au    -0.571693     1.850063    -6.050063
Ag     5.716238     1.929053    -2.064107
Ag     2.477294     2.021602     4.443601
Ag     6.351852    -0.836115    -2.223043
Au    -3.284910    -0.833062     0.312455
Au    -0.165534    -2.409945    -3.885404
Au    -0.853067     0.348738    -3.834442
Ag     2.937836     5.036991    -0.306659
Ag    -6.048550     1.034890     2.406984
Ag    -2.158597    -2.989356     3.590720
Ag     2.323510    -4.873300    -1.725055
Au    -5.149713     1.130765    -0.276629
Au    -4.142402    -0.969508     2.978835
Au    -3.253021     5.350437     1.122837
Ag    -1.444414    -0.427173     2.468247
Au     0.511231    -6.060116     0.103233
Au    -3.049734     0.764604    -2.072131
Au     2.569234    -3.246980    -4.102272
Au    -3.151051     3.139176    -0.503729
Au     4.479722    -1.324224    -4.216131
Au    -0.392189    -3.988181    -1.471090
Ag    -4.825545     5.219144    -1.093640
Ag     2.788279    -1.648031    -6.403492
Au     3.536806    -1.614060     0.454141
Ag    -1.501424     5.832559     3.191443
Ag     4.144473    -4.332414     0.431813
Au     2.644330    -0.406147     2.878068
Au     2.683095     3.529011     2.018648
Au     4.374001    -2.821521    -1.962206
Au     3.061065     2.736603    -1.883833
Ag     0.659102     1.591518     2.263081
Au     4.764155     3.049625     0.264841
Au     3.227752    -3.144390     2.826905
Ag     0.808541    -0.823322     0.715421
Ag    -1.075843    -1.218490    -1.459945
Ag    -1.145223     5.129176    -0.706961
Au    -1.295784    -2.804646     0.901302
Ag    -1.203947     1.191000     0.090139
Ag     1.694430    -2.053930    -1.723271
Au     1.874165    -0.457798    -4.102095
Au     2.857128     1.182436     0.496187
Au     1.450464    -3.587408     0.688185
Ag     1.026577     0.787528    -1.683192
Au     0.891088     3.179690    -0.112241
Au     3.742397    -0.050107    -1.896097
Au     0.558714    -2.376526     3.071914
Ag     3.933051     1.442663    -4.262929
Ag     2.323978    -5.731845     2.171674
Au     5.501681     0.356250     0.225160
Ag     2.124314     0.317125     6.744112
Ag    -4.974278     2.747649    -2.591279
Ag    -2.623913    -0.039119    -5.967469
Au    -4.206264     1.285119     4.464462
Ag    -0.311564    -2.465914     5.757971
Au     0.213539     2.318412     6.083266
Ag     0.728901     5.456969     1.478420
Ag     1.403291    -4.503053     4.545117
Ag    -2.536631     1.826715     6.628014
Ag    -1.652466     4.292543     5.533924
Au     0.424614    -0.009962     4.604494
Ag    -2.180867    -5.357509     0.235113
Au     0.469422     3.920453     3.805185
Ag    -5.927867    -1.304861     0.867219
Ag    -0.741677     4.235617    -4.644758
Au     2.376153    -1.956607     5.144242
Ag     2.057222     1.103084    -6.413333
Ag    -0.978373    -6.551286    -2.134750
Au    -2.772937     2.315562    -4.394745
Au    -2.337437    -0.566511     5.128273
Ag    -4.764036     0.369729    -4.178099
Au    -1.570171     1.969260     4.025084
Ag     0.754550    -3.590699    -6.208711
Ag     1.097548     4.654044    -2.477103
Au    -0.583292    -0.035418     7.102882
Au    -1.339115     3.550940     1.686784
Au     0.076360    -0.844430    -6.191809
Ag     4.668302     1.571236     2.639163
Ag     4.343019    -0.073225     4.996669
Ag     5.296751    -1.245584     2.581483
Ag    -2.185595    -4.376104    -3.596672
Au    -2.868114     4.555846    -2.870575
Au    -0.950170     2.745693    -2.295082
Au    -2.888692    -1.624037    -3.606086
Au    -3.097116    -3.153454    -1.259184
Ag    -3.981445    -3.323700     1.392978

96
energy: -306.163519	eV, Rsuc: 3
Ag    -0.059349     0.469001     1.449112
Au    -0.012336     0.437964     4.340245
Au     0.376787    -1.991428     2.907675
Au     2.382783     0.069631     2.862536
Au     1.046292     2.654223     2.852820
Au    -1.780870     2.197524     2.893850
Au    -2.195596    -0.688318     2.925296
Ag     0.338437    -2.004973     0.000419
Ag     2.359561     0.084879    -0.039208
Au     0.993520     2.701759    -0.022320
Au    -1.824535     2.226393     0.032475
Ag    -2.256236    -0.693664     0.027051
Ag    -0.096317     0.459553    -1.458077
Ag     0.014784     0.549311     7.125645
Ag     0.793777    -4.360377     4.262399
Au     4.714014    -0.288493     4.113149
Ag     1.121169    -6.648198    -0.018668
Ag    -3.500154     3.773992     4.334999
Au    -4.242467    -1.788788     4.242275
Au     0.719097    -4.379007    -1.468015
Ag     5.130014    -2.718413    -0.073897
Ag     2.031707     4.874423    -1.439985
Au    -3.597309     3.782777    -1.368990
Au    -4.419999    -1.845662    -1.366458
Au    -0.133900     0.430807    -4.330237
Ag     0.412978    -1.959320     5.728894
Ag     2.453662     0.088521     5.719595
Au     1.075835     2.595759     5.606943
Au    -1.699076     2.125937     5.650496
Ag    -2.184863    -0.689867     5.787923
Au     2.747320    -2.329229    -1.502310
Au     3.378278     2.281258    -1.498965
Ag    -0.824160     4.404306    -1.437500
Au    -3.990685     1.012223    -1.394925
Au    -1.870619    -3.112714    -1.434277
Au     2.792304    -2.337423     1.426120
Au     3.440848     2.260900     1.402839
Ag    -0.665393     4.427700     1.453219
Au    -3.940863     1.042090     1.506560
Au    -1.831618    -3.112701     1.494026
Au     2.806333    -2.322612     4.220477
Au     3.467267     2.253130     4.220222
Ag    -0.673267     4.348197     4.321912
Au    -3.889867     1.020217     4.322930
Au    -1.773534    -3.085825     4.285255
Au     0.759056    -4.384850     1.454008
Au     4.787624    -0.302073     1.355335
Au     2.162810     4.747145     1.389942
Ag    -3.521177     3.930540     1.461550
Au    -4.380393    -1.836752     1.488840
Au     0.293728    -1.985810    -2.914016
Au     2.330379     0.076486    -2.942215
Au     0.962645     2.664629    -2.882441
Au    -1.861109     2.167564    -2.840932
Au    -2.305166    -0.719203    -2.878332
Ag     2.264641     0.091159    -5.777793
Ag    -3.994917    -4.208329    -2.790444
Ag    -3.948456    -4.190973     2.936061
Ag    -5.660091     2.670033     2.865861
Ag    -6.104589    -0.085816     0.094963
Ag    -0.199313     0.543582    -7.123378
Ag    -3.954677    -4.250566     0.063277
Ag     2.056020     4.736601    -4.315236
Ag    -3.615689     3.801427    -4.175005
Ag     5.717299     1.887953    -2.922014
Ag    -1.464615    -5.498711    -2.771897
Ag    -0.792233     4.341359    -4.302385
Ag    -6.026538    -0.137712     2.956291
Ag     4.671784    -0.285075    -4.339387
Au     3.069997    -4.660819    -0.041611
Au     3.325741     2.269584    -4.307543
Ag     0.677718    -4.364409    -4.278721
Ag     5.795225     1.920976    -0.081858
Au     4.405769     4.359066    -0.061321
Ag     3.114432    -4.719967    -2.838875
Ag     2.181650     4.754588     4.195946
Au     4.734307    -0.290020    -1.500161
Ag    -5.763871     2.677751    -2.707956
Au    -1.872985     2.118647    -5.594693
Ag     5.832691     1.844013     2.789896
Au    -5.591922     2.672788     0.074114
Au     0.906411     2.585630    -5.638712
Au    -1.371517    -5.409966     0.023635
Ag     4.578594     4.395860     2.721658
Ag     5.183333    -2.661333     2.801983
Ag     5.075864    -2.667046    -2.924453
Ag     0.248872    -1.967057    -5.737603
Au    -1.873196    -3.099223    -4.216628
Au    -4.010631     1.024752    -4.204272
Au     2.667491    -2.323815    -4.281187
Ag    -1.400269    -5.487184     2.822676
Ag     4.457656     4.403485    -2.851814
Ag    -6.107937    -0.125553    -2.755414
Ag    -4.437849    -1.833208    -4.207383
Ag     3.195194    -4.718263     2.755672
Ag    -2.331544    -0.687351    -5.709551

98
energy: -312.787775	eV, Rsuc: 9
Au     2.951583    -1.460752    -2.871239
Au     2.589842     2.715826     2.247078
Ag     4.504808    -0.353035     4.159910
Ag    -0.019407     2.925981     5.394640
Au     0.119243     1.582481     2.999853
Ag    -1.882553    -4.189568     4.625818
Au     4.636349    -1.742724     1.747373
Ag     0.281303     0.372756     6.627622
Au    -1.449058    -1.748462     5.955304
Au     1.890180    -5.139890     3.452027
Au    -2.029505     2.736876    -4.009496
Au    -4.808492    -0.805703     2.461885
Au    -2.200245    -1.737897     3.354549
Ag     0.923447    -6.340224    -1.777889
Ag     3.825050    -4.085057    -3.298051
Ag     1.074886     1.351105     0.296190
Ag     3.482265     2.256302    -4.521807
Au     1.263288     4.173295     0.176705
Au     3.533365     2.497048    -0.465809
Au    -2.235273    -1.290198    -4.810366
Ag    -3.532453    -3.548804    -3.569126
Ag     5.027626     3.847108     1.456884
Ag     2.016704    -2.519013     0.906703
Ag     4.358929    -0.400358    -4.965575
Au     0.466082    -0.942105     4.219684
Au     4.267730    -2.901343    -0.765902
Ag    -1.923003    -1.838605    -2.057509
Ag     3.896991    -4.435252     1.698984
Au     4.849437     1.023055     1.627735
Ag    -0.638416    -6.026990     2.728812
Ag     3.481693    -5.555930    -0.853987
Au     2.421483    -0.095119     2.383661
Ag     6.090818    -0.695395    -0.376287
Ag    -0.301425     5.038758    -3.504068
Au    -3.338407     0.528137    -2.754754
Ag     5.654028    -1.854714    -2.915949
Ag    -0.251895    -0.873351     1.494745
Au     1.629535     0.044172    -4.964968
Ag    -2.507464     0.792927     2.100014
Au    -0.633538    -3.339333     0.024435
Au     2.235228     1.294969     4.768937
Au     2.028918     1.172045    -2.454685
Ag    -1.542231     0.584012    -0.585021
Au     3.367018    -0.305987    -0.329625
Au     1.623467    -3.690744    -1.641719
Au    -4.315458     0.618329    -0.084294
Au     0.718973     2.625303    -4.500041
Au     0.330871    -2.209951    -3.750903
Au    -4.700315    -1.820126    -1.521102
Au    -2.558489    -4.177405     1.859958
Au     0.295848     4.357299     2.874268
Ag     0.010798    -1.669789    -6.423145
Au     2.754924    -2.598986     3.630833
Au    -3.211923    -4.087080    -0.835968
Au     0.035368    -3.373180     2.760983
Au    -2.126078     3.203236     3.590305
Au    -3.025744     2.896966    -1.204581
Au    -0.997390    -4.485335    -2.502093
Ag    -0.946376     0.961914    -6.004171
Au     3.648946     5.203296    -0.584308
Ag     6.257459     2.117258    -0.493539
Ag     4.976048     3.624144    -2.511015
Ag    -0.246483     2.814866    -1.812081
Ag     2.538326    -1.203413     6.005642
Au     4.772868     0.777811    -2.454968
Ag    -1.232131    -3.919480    -5.215032
Ag     2.529446    -2.619349    -5.388649
Au    -1.202501     3.054864     0.931232
Ag     2.439239     4.089231     4.604987
Au     2.230444     3.973017    -2.564918
Ag     2.775835     5.504060     2.083207
Au     1.207562    -4.749969    -4.092698
Ag     0.248504     6.530028     1.153097
Ag     4.672482     2.462545     3.991833
Au    -3.962242     3.134906     1.484862
Ag    -4.417986     1.628666     3.955835
Ag     0.713797    -1.052049    -1.207499
Ag    -2.246155     5.409267     1.881422
Au    -0.590548     0.416624    -3.339403
Ag     0.770452    -3.444479     5.457967
Ag     1.249028     6.344794    -1.496648
Au    -1.276967     5.242433    -0.798756
Au    -1.808738     0.720474     4.849097
Ag    -1.330761    -5.994075    -0.046710
Au     1.260713    -5.234373     0.818833
Au    -2.895032    -1.702764     0.633349
Ag    -4.033903    -0.910580     5.204370
Ag    -5.166220    -3.208026     0.956025
Ag    -4.445085    -3.282350     3.690067
Ag    -6.075205     0.517638    -2.263989
Ag    -6.602138    -0.825732     0.288494
Au    -6.057700     1.472191     1.746389
Ag    -4.055975     5.270922    -0.330759
Ag    -5.774466     2.916101    -0.653424
Au    -2.982033     4.978750    -2.871203
Ag    -4.765447     2.859734    -3.374609
Au    -4.842205    -1.191101    -4.131297
Ag    -3.744167     1.012625    -5.410972

100
energy: -319.132320	eV, Rsuc: 3
Au     2.916302    -1.549847    -2.676368
Au     2.545504     2.734220     2.330228
Ag     4.467334    -0.286097     4.301209
Ag    -0.011545     3.081720     5.447699
Au     0.073408     1.622421     3.119686
Au    -1.842946    -4.032359     4.756594
Au     4.601651    -1.703618     1.914790
Ag     0.278416     0.570754     6.727139
Ag    -1.515621    -1.665084     6.254331
Ag     1.909779    -5.166752     3.793420
Au    -2.093082     2.675933    -3.926886
Au    -4.830182    -0.716603     2.661545
Au    -2.205441    -1.625492     3.568422
Ag     0.878197    -6.394567    -1.437343
Ag     3.804615    -4.190580    -3.052819
Ag     1.028504     1.350650     0.399930
Ag     3.395153     2.105009    -4.528181
Au     1.240352     4.166968     0.153514
Au     3.492465     2.498198    -0.341587
Au    -2.297999    -1.444786    -4.619979
Ag    -3.627405    -3.613805    -3.320488
Ag     4.978057     3.881683     1.576486
Ag     1.990434    -2.505793     1.060691
Ag     4.301039    -0.586212    -4.917783
Au     0.427531    -0.861299     4.398532
Au     4.261477    -2.936687    -0.566655
Au    -1.991129    -1.942252    -1.888170
Ag     3.868575    -4.397892     1.916227
Au     4.822867     1.052718     1.731097
Ag    -0.704691    -5.957125     3.040185
Au     3.347343    -5.473372    -0.562289
Au     2.382339    -0.062579     2.519980
Ag     6.048652    -0.677567    -0.245350
Ag    -0.413492     4.977578    -3.496926
Au    -3.458232     0.367823    -2.544809
Ag     5.618861    -1.926444    -2.760824
Ag    -0.277202    -0.833136     1.668236
Au     1.548135    -0.137130    -4.745981
Au    -2.554177     0.854967     2.289432
Au    -0.670410    -3.342785     0.225509
Au     2.211385     1.395608     4.872977
Ag     1.961254     1.150893    -2.294070
Ag    -1.584292     0.573269    -0.448564
Au     3.329685    -0.309967    -0.185858
Au     1.549577    -3.737561    -1.461702
Au    -4.343099     0.720755     0.125278
Au     0.631891     2.566529    -4.444110
Au     0.231507    -2.353505    -3.551224
Au    -4.749031    -1.861073    -1.325182
Au    -2.570551    -4.128050     2.124256
Au     0.294431     4.416394     2.908350
Ag     1.692784     1.597462    -6.816106
Au     2.697643    -2.509366     3.802918
Au    -3.256993    -4.106102    -0.593628
Au     0.050742    -3.319432     2.963512
Au    -2.151794     3.279017     3.669896
Au    -3.036153     2.858305    -1.232047
Au    -1.080973    -4.552313    -2.252504
Ag    -0.939710     0.777575    -5.925488
Ag     3.700749     5.267199    -0.603254
Ag     6.198123     2.161093    -0.456760
Au     4.769827     3.395291    -2.491535
Au    -0.290980     2.839163    -1.779819
Ag     2.499602    -1.086387     6.164856
Au     4.736515     0.698715    -2.372304
Ag    -1.371076    -4.048471    -4.976073
Ag     0.017916    -1.903639    -6.294064
Ag    -1.237839     3.031078     0.967792
Ag     2.466707     4.235783     4.616558
Au     2.149642     3.949709    -2.572676
Au     2.686392     5.426327     2.056319
Ag     1.159147    -4.956276    -3.944864
Ag     0.283996     6.549979     1.135545
Ag     4.651317     2.516335     4.084829
Au    -4.000004     3.157125     1.575659
Ag    -4.462806     1.753797     4.045064
Ag     0.644614    -1.104738    -1.047994
Ag    -2.232959     5.462597     1.918381
Ag    -0.706482     0.352029    -3.151380
Ag     0.729987    -3.338377     5.663614
Ag     1.156741     6.315423    -1.548227
Au    -1.313158     5.230378    -0.804977
Au    -1.843154     0.850617     4.976026
Ag    -1.384724    -5.994492     0.257785
Au     1.216748    -5.217750     1.084732
Ag    -2.904755    -1.633576     0.808944
Ag    -4.089343    -0.729135     5.353127
Ag    -5.176264    -3.202513     1.238718
Ag    -4.412964    -3.196421     3.987269
Ag    -6.187284     0.474674    -1.946469
Au    -6.447785    -0.870834     0.510175
Ag    -6.287834     1.554624     1.849843
Au    -3.944406     5.154544    -0.218305
Ag    -5.743521     3.027002    -0.629746
Ag    -3.208647     5.024866    -2.886001
Ag    -4.843523     2.629222    -3.364646
Ag    -5.055087    -1.247373    -4.049239
Au    -3.604338     0.840831    -5.165773
Au     2.534088    -0.974539    -7.035245
Au     2.475086    -2.763100    -5.115034

102
energy: -325.646485	eV, Rsuc: 4
Au     1.879571     2.892444    -4.274648
Ag    -0.921216    -0.972487     5.959141
Ag    -2.942598     6.480251     1.758621
Au     3.462332    -2.198335     4.161108
Ag    -4.481329    -3.488103     2.709045
Ag    -2.935089    -4.740853     0.625765
Ag    -2.944750     0.902212     1.216216
Ag    -4.771133     2.833552    -3.544694
Au     0.616757    -2.206736     3.929254
Ag    -0.074279     0.925254     1.481507
Au    -0.077900     3.750742     1.754560
Ag     3.387088    -4.988556     3.876810
Au     1.906609    -0.970026     6.018736
Au     3.468023     0.594860     4.435511
Ag     3.377772    -1.113305    -6.507319
Ag    -3.266499     3.376826     5.442413
Au    -1.334693    -3.212329    -1.076972
Ag     2.188985     5.055181     2.747849
Au    -0.093415    -4.799101     0.910361
Ag    -0.106329    -1.970028     1.186780
Au    -4.163375     2.537467    -0.809814
Ag     5.037414     2.178052     2.742485
Au     2.242890    -3.447670     1.914259
Ag     2.238020    -0.594860     2.200566
Au     1.569481     2.561365    -0.271028
Ag     3.101505     4.149216    -2.025901
Ag    -1.023326    -2.806998    -5.098772
Au     5.032226    -0.610563     2.427569
Au    -3.185535    -2.269775     4.799288
Au    -4.377024     4.817785     3.423713
Ag    -1.041505     2.924224    -4.554581
Ag     3.382524     3.383663     4.712290
Au    -2.594718     1.312441    -2.792567
Au     1.842827    -2.791840    -4.806087
Au     0.598069     3.444668     4.450367
Au    -4.126069    -3.072948    -1.314029
Au    -4.845982    -0.012809    -3.778867
Au     1.903457     0.053521    -4.506393
Au     0.628564     0.663017     4.221711
Au    -0.985089     0.064710    -4.766875
Ag     0.282670     1.342765    -2.559268
Ag     5.390792    -3.024724    -1.862491
Ag    -1.001530    -3.799706     5.568420
Ag     6.585664     0.960011     0.706655
Ag    -6.385695    -1.595270    -2.053895
Ag    -2.560858    -4.371280    -3.269608
Ag    -5.760954     0.913952     0.982573
Au    -1.316756     5.332224    -0.247639
Au     3.026995    -4.329860    -2.821531
Ag     0.264604    -1.586028    -2.824447
Ag    -1.356729    -0.349090    -0.815890
Au    -2.537184     4.084104    -2.455142
Ag     0.270177     4.223278    -2.306924
Au     3.137037    -1.575014    -2.572748
Au    -1.678679     4.900146     3.716718
Au     1.431128     5.246681     0.040465
Ag     3.851704    -4.658482    -0.110908
Au     3.853737    -1.830762     0.185720
Ag     0.663058     1.623759    -6.483457
Ag     1.854626     1.779252     6.413600
Ag     2.174449    -6.210329     1.600357
Ag    -5.718838    -1.906930     0.694952
Ag    -4.833025    -2.824437    -4.042353
Au     2.243543     2.263160     2.483455
Au    -1.709320     2.138108     3.507096
Au     1.526167    -3.184566    -0.812180
Ag    -1.661955     0.204908    -7.404350
Au    -4.190610    -0.297099    -1.056643
Ag    -6.373394     1.233829    -1.798559
Ag     4.584632    -2.816537    -4.577521
Au    -4.491123     2.133777     3.222657
Ag     1.550070    -0.308235    -0.569791
Au     3.134713     1.306163    -2.289788
Ag    -1.294874     2.535568    -0.535001
Ag    -5.668969     3.731075     1.234776
Au    -3.252682     1.450546    -5.466232
Ag     5.038796    -3.405731     2.193154
Au     3.851658     1.034879     0.465337
Ag     5.410044     2.571303    -1.336549
Au    -2.602632    -1.550791    -3.053752
Au     0.623107    -1.161311    -6.606296
Au     3.427477     1.644124    -6.075517
Au    -2.901740     3.735789     1.462833
Au     0.629267    -4.928278     3.578482
Ag    -1.232672    -5.984663    -1.337939
Ag     4.791940     0.027826    -4.239054
Au     1.508751    -5.860942    -1.096741
Au     4.554787     2.812117    -4.010168
Au    -3.278588    -1.213821    -5.684044
Ag    -3.306842     0.507102     5.206296
Ag    -4.095303     5.298352    -0.558215
Au    -1.690313    -0.716357     3.226326
Ag     6.588911    -1.821156     0.434755
Ag    -0.961431     1.889319     6.178773
Au    -2.957427    -1.952288     0.957779
Au    -4.478376    -0.701987     2.958132
Ag    -0.136239     6.503035     1.992753
Ag     1.830950    -3.744288     5.856145
Au     5.356350    -0.232620    -1.490439
Au    -1.696784    -3.576515     2.903259
Au     0.291436    -4.396783    -3.065148
Ag     3.830018     3.854596     0.741380

104
energy: -332.596721	eV, Rsuc: 5
Au    -4.853566    -3.395143     1.448214
Ag    -3.350937     5.772169     0.362879
Au    -6.440374     1.024712     0.824146
Ag    -2.542388    -5.442633    -1.986657
Ag    -2.926360     2.442615     4.580399
Ag    -0.816086     3.435799    -5.908618
Au     1.178820     4.663978     3.048649
Ag     1.600784     5.680572    -2.287862
Au     0.383434    -3.738614     0.265538
Au    -3.614599    -2.389858     3.738963
Ag     3.832583     2.140087    -5.000178
Au     3.333720    -0.304017     2.320225
Ag    -4.840772     3.098103    -2.254625
Au    -3.304696    -3.292518    -3.712454
Au    -1.698244    -0.988239    -3.950034
Au    -2.382005     3.038232    -3.597076
Ag     2.867438    -5.137882     2.948524
Ag    -2.482715     1.106619    -5.655503
Au    -5.716536    -1.349288    -0.245983
Au     1.884718    -3.261227    -2.072434
Ag    -4.990572     3.424642     0.607466
Ag     3.934241     4.040754    -2.883251
Au    -2.626192     3.743244     2.117638
Ag    -5.838796    -1.017884     2.599123
Au    -2.493446    -3.562798     0.100217
Au    -0.882375     5.708346    -0.947172
Au    -0.084667     1.431982    -4.174441
Ag    -3.219704     5.438490    -2.451633
Au     3.541320    -0.846589    -2.295181
Au    -0.940417    -3.105377    -2.242735
Au     1.520309     3.737612    -4.389941
Ag    -0.989997     6.089631     1.876785
Au     3.625345     1.016152    -0.185670
Au    -0.157075     3.679401     0.795570
Ag    -1.142755    -2.491081     2.376731
Au     1.723589    -2.678704     2.543107
Au     1.785969     0.935169     4.437405
Ag     4.681567    -3.368196    -1.875140
Au     0.273517    -5.558736    -1.814497
Au    -4.260568     1.364100     2.371497
Ag     3.055222    -1.611461     4.830360
Ag     1.996541    -1.357255     0.037875
Ag    -1.656579     0.947123    -1.875430
Au    -4.033332     0.657125    -3.366831
Au    -2.504056     3.416064    -0.745366
Au    -3.291329    -1.460252    -1.640263
Au    -4.133123     1.001572    -0.517324
Ag     0.709553    -0.710315    -2.483659
Au    -0.013006     3.345366    -2.096048
Ag     2.083808     2.251642     1.917371
Ag    -0.889393    -1.196961    -0.145338
Au     2.339329     1.692773    -2.707454
Ag    -1.766885     1.302286     1.022095
Ag     0.768158     1.228034    -0.382081
Au    -3.397795    -1.078510     1.252384
Ag    -4.872669    -3.804035    -1.374068
Ag     6.275014    -1.004614    -2.094488
Ag     3.152282     1.909018     6.593383
Au     3.360530     3.222789     4.183235
Au     4.898838     2.071473     2.104366
Ag     3.388998    -2.727712    -4.370445
Ag     4.523140    -2.829346     2.652711
Ag     5.015956    -0.376151    -4.552134
Ag    -1.278832     4.755663     4.344032
Ag    -4.033881    -5.860503     0.393225
Au     4.530633     0.808805     4.491483
Ag    -4.437449     0.025531     4.865035
Ag     1.507112    -0.357432     6.862233
Au     2.383510     3.589740    -0.584846
Au     4.805472    -1.501243     0.210834
Ag     1.778815    -5.076257    -4.119973
Au     1.434946     1.868159    -6.326437
Au    -1.372367    -3.748603     4.857626
Ag     6.068544    -0.432008     2.502422
Au     1.329296    -3.894473     4.943954
Au     5.086425     3.333338    -0.379692
Ag     3.707038     4.621682     1.769864
Au     0.592598    -2.592152    -4.557422
Ag    -0.064178    -2.696767     7.047301
Ag    -0.134407    -0.457131    -6.257712
Ag     3.055014    -5.707431    -1.664687
Au    -2.238924    -1.395953     5.872096
Ag    -0.739508     1.013109     5.798680
Ag    -0.772115     5.346857    -3.818249
Ag    -6.473568     0.761099    -1.935686
Au     1.461483     5.883600     0.554675
Ag     3.959515     5.877649    -0.718071
Au    -0.433950     2.369200     3.309059
Ag     0.474047    -0.112090     2.164269
Au     2.239558    -0.207981    -4.791738
Ag     6.384830     0.879812    -0.000468
Au    -1.232875    -5.944691     0.493730
Ag     0.927706     3.366165     5.533891
Ag    -1.015020    -4.899032    -4.321720
Au     3.183537    -3.882388     0.432844
Ag    -5.622067    -1.676338    -3.121006
Au     0.091817    -5.002374     2.772972
Ag     1.549477    -6.217529     0.664067
Au     5.095831     1.496373    -2.474406
Ag    -2.739568    -4.868431     2.665089
Au    -2.051629    -0.014209     3.523613
Au    -3.992338    -1.231545    -5.298091
Au     0.213493    -1.409867     4.650090
Ag    -1.808739    -2.782633    -6.027727

106
energy: -338.859803	eV, Rsuc: 2
Ag     2.650289     2.481759    -6.862549
Ag    -3.614525     1.458258     6.575731
Ag     4.328945     5.676533     0.354161
Au     0.130783    -1.535813     5.773956
Au    -3.069148    -4.192456     2.270475
Ag     3.125793    -2.172119    -5.649910
Au    -3.541484     1.063276     3.824752
Ag    -4.509424     3.458851     4.818364
Ag    -1.619920    -3.475426     4.645510
Au    -0.792929     0.476836     4.089357
Au    -1.756927     2.929112     5.006191
Ag    -6.304106     1.138364     0.893930
Au     1.977759    -0.092700     4.205900
Ag     3.697224     1.851004     5.277946
Au     2.077665    -0.147506    -7.243627
Au    -5.385499    -0.864469     2.674956
Au    -4.498910     3.044235     2.055209
Ag     2.864062    -2.110841     5.906411
Au    -5.666993    -3.495994     2.108555
Ag    -2.614731    -1.441058     2.861764
Au    -1.776803     2.558825     2.234232
Au     0.035292     4.375001     3.450073
Au    -0.323000    -4.706009     2.446060
Au     0.216979    -1.996910     3.028311
Ag     1.018391     1.934052     2.423332
Ag     1.872652     5.792507     1.816426
Ag     2.421136    -5.236468     2.657013
Au     3.002065    -2.548049     3.163463
Au     3.833737     1.360183     2.559063
Ag    -0.797026     5.495024    -3.942144
Au     4.522094    -1.477341    -3.307489
Ag    -1.905869     0.061040    -5.096592
Ag     5.975877    -0.750088    -0.972670
Au     0.947822    -0.544290    -4.863507
Au     0.044974     1.474258    -6.543373
Au    -3.632834    -1.438514    -3.434085
Ag    -3.261864     1.372422    -2.940173
Ag    -4.526533     2.669973    -0.742472
Au    -0.879420    -2.007700    -3.299898
Ag    -0.427239     0.795874    -2.762794
Au    -2.565801     4.041113    -2.321711
Au     1.940938    -2.572307    -3.110486
Ag     2.429090     0.203511    -2.554435
Au     1.471693     2.234525    -4.342213
Ag    -4.091699    -4.118279    -4.019258
Au    -4.981291    -0.149576    -1.258329
Au    -2.254038    -2.695060    -5.475565
Ag     5.216825     3.717934     2.202970
Au    -2.703605    -3.449603    -1.688729
Ag    -2.237757    -0.663309    -1.137638
Au    -1.765009     2.117134    -0.571244
Au    -4.044854    -2.127371     0.484833
Au     0.071881    -4.035793    -1.506522
Ag     0.589259    -1.291683    -0.962797
Ag     1.049293     1.522521    -0.405557
Ag    -0.918439     6.324273     1.665969
Au     2.836219    -4.499721    -1.315524
Au     3.400153    -1.841876    -0.782732
Au     3.874168     0.919611    -0.209551
Au     2.914572     2.960334    -2.002547
Ag     0.487030    -3.313958    -5.432110
Ag    -0.462054    -1.253666    -7.139811
Au    -3.607611     0.632078     1.026998
Ag     6.239804     1.261015     1.131360
Ag     1.887413     0.364560     6.892989
Au     1.935010     4.927473    -3.729483
Ag    -5.444366    -2.841484    -1.850183
Au    -5.215847    -0.406144     5.336908
Ag    -4.526001    -4.857529    -0.023755
Au     0.121709     3.544702    -2.193673
Au    -1.762294    -5.416788     0.128469
Ag    -1.254450    -2.724255     0.672020
Ag    -0.807378     0.067166     1.242222
Au     0.059140     3.989312     0.629758
Au     1.142132    -3.890053     4.681737
Ag     1.009714    -5.986502     0.284814
Au     1.549148    -3.313665     0.858406
Ag     2.041706    -0.549419     1.390907
Au     2.867381     3.383452     0.788672
Au     1.915984     5.356245    -1.005211
Ag    -6.752287    -1.617931     0.361607
Ag     4.309285    -3.816139     1.011070
Ag     5.446692    -3.472714    -1.576415
Au     5.258759     3.238581    -0.594836
Ag     4.017194    -4.184851    -3.846011
Ag    -4.419993    -2.894158     4.477879
Au     3.583533     0.523599    -5.083079
Au    -2.604957    -0.972023     5.642826
Ag     0.550582     4.199346    -6.050334
Ag    -0.857506     0.927697     6.818316
Ag     4.388250     5.212913    -2.412106
Ag     4.714425    -0.638125     4.273040
Ag    -6.268558     1.571226     3.696055
Au    -2.701671     4.503238     0.440766
Ag    -2.748714     4.944318     3.249729
Ag    -3.195578    -6.097294    -2.196026
Au    -1.304742     2.816437    -4.494927
Au     0.959358     2.399997     5.197102
Ag    -0.490946    -6.680258    -2.020293
Au     4.791967    -1.098565     1.540077
Au     2.749861     3.784383     3.553399
Ag     4.061958     3.281068    -4.535077
Au    -1.371140    -4.697262    -3.802717
Ag    -0.855709     5.963129    -1.142922
Ag     5.087490     1.298889    -2.745427
Ag     1.406326    -5.298059    -3.601522

108
energy: -345.753471	eV, Rsuc: 3
Ag     2.089847     4.981314     3.407742
Ag     1.463825    -4.299968    -5.510594
Au    -0.971649    -0.583547     4.529134
Ag    -0.025290    -3.183767     5.296718
Au     1.325074    -0.795984     6.065615
Ag    -4.326951    -3.810184     3.030266
Au    -2.568894    -1.783074     2.469650
Au    -1.903984     2.046003     3.716949
Ag     0.258004    -2.291947     2.616207
Au     1.696361     0.034672     3.450181
Au     0.734954     2.703455     2.620477
Ag     3.952889    -0.176127     5.005496
Ag    -0.499983     0.843514    -7.078118
Au     3.023525     2.368337     4.161315
Au    -1.571899    -5.677899    -1.203302
Ag    -4.312341    -5.134970    -1.405226
Ag    -5.303115    -1.241588     2.250848
Ag    -2.823943     4.675257     2.943955
Au     2.331659     4.968104    -2.013217
Ag    -0.687987     0.313674     1.857090
Au    -3.511443     0.833339     1.660942
Au     0.157337     0.909784     7.794784
Au    -0.390115    -5.983606     1.340228
Au     2.877177    -1.693855     1.532770
Ag     1.929366     0.918810     0.744755
Au    -0.216154     5.229953     1.825716
Ag    -2.312920     6.313186    -2.409074
Au     4.239748     0.656177     2.338344
Ag     0.456324    -1.740623    -6.293363
Au     3.307277     3.252504     1.537475
Au    -2.087629     1.149991     6.353116
Au    -3.492414    -0.495221    -2.799553
Au    -1.630183     1.562078    -3.419516
Au    -0.925960    -3.280860    -4.394473
Au     0.713673     0.476196    -4.602746
Au    -2.529650    -3.114793    -1.980356
Au    -4.373500     2.074551    -3.557111
Ag    -2.587127     4.145845    -4.230050
Au     0.256491    -3.692968    -1.858458
Ag    -0.697172    -1.059420    -2.655306
Au     0.984826     2.695356    -2.855728
Au     2.894089    -2.556793    -1.249918
Ag     1.940316     0.074284    -2.054828
Au     3.297902     2.431663    -1.244055
Ag    -4.604445    -0.104539    -5.301419
Au    -5.066402    -0.355304    -0.398684
Ag    -6.199513     1.378385     1.517736
Ag    -5.972086     2.245464    -1.184738
Ag     1.187801    -6.254640    -1.032175
Ag    -2.303061    -0.897962    -0.226887
Au    -3.261389     1.700572    -1.031457
Au    -1.380491     3.791497    -1.688290
Ag     3.798130    -5.134456    -0.428306
Ag     2.077816     1.910295    -6.485093
Ag    -0.431671     1.198381    -0.883431
Ag     0.030386     5.269545    -3.613509
Ag     5.184808    -3.618634    -2.399246
Au    -4.069333     4.215023    -1.781373
Au     3.294132     1.568973    -3.997198
Ag    -5.282625    -2.545879    -2.123435
Au    -1.591596    -4.338638     3.211695
Au    -2.662923    -5.202272    -3.634379
Ag    -0.732457     3.449543     7.132760
Ag     4.629966     3.868721    -3.160877
Ag    -3.770487     0.012540     4.372021
Ag    -6.177121     0.039010    -2.925553
Au    -1.370673    -3.516190     0.560679
Au    -4.120414    -2.963806     0.389121
Au    -4.410478     3.416215     0.863299
Ag    -2.574831     5.519763     0.247339
Ag     2.339457    -6.580275     1.571060
Au     1.455205    -4.054505     0.690077
Ag     0.528398    -1.466712    -0.095247
Ag    -1.642052     2.932074     1.026026
Au     0.001576     5.980058    -0.849121
Au     3.675511    -4.225867     2.252339
Au     5.132843    -2.771900     0.370321
Au     4.257472    -0.214944    -0.424865
Au     0.985954     3.539004    -0.069918
Ag    -3.682775    -2.734410    -4.512926
Au     2.591921    -4.699334    -2.983424
Ag     5.137582    -1.955886     3.082226
Ag     6.499295    -0.457561     1.142352
Ag     5.582871     2.126773     0.355402
Ag    -2.800901    -2.613542     5.099928
Au    -2.740476     1.857945    -5.836367
Au    -1.877089    -0.662625    -5.172450
Ag     3.060584    -0.668492    -5.701760
Ag     4.626752     4.695315    -0.449485
Ag     6.511047    -1.284024    -1.559417
Ag     2.348107     4.120493    -4.771896
Au     1.652110    -2.161566    -3.780700
Ag     2.681590     1.518465     6.854609
Ag     5.581245     1.290020    -2.393488
Au    -0.505965     4.334084     4.463560
Ag    -1.220326    -1.369090     7.162229
Ag     2.321373     5.832932     0.705181
Ag     1.789910     4.058679     6.026274
Ag    -3.087633     3.636783     5.581404
Au     1.138867    -4.848545     3.319012
Au    -0.231219     2.999404    -5.340213
Au     3.898238    -3.190692    -4.795560
Au     4.262884    -1.043637    -3.195213
Au    -4.570632     2.571629     3.438225
Ag    -3.155215    -5.550658     1.154359
Au     0.435786     1.773152     5.244916
Ag     2.596328    -2.590964     4.264233
Ag     0.019977    -5.834034    -3.605065


The Cartesian coordinates and energies of global minima of Ag-Au clusters with 1:3 composition up to 108 atoms are given in the following.
The number of runs over 100 runs for locating the global minima (Rsuc) was also provided in the following.

60
energy: -200.845720	eV, Rsuc: 15
Au    -1.974608    -0.316967     4.657109
Au    -1.338364    -1.323685     2.229641
Au    -3.372034     1.624414     3.445838
Au     1.336266    -0.546477     2.622891
Au    -0.717346     1.429505     2.932766
Au    -3.182926    -3.197228     1.351897
Au    -2.750312     0.774400     0.971609
Ag    -5.420760     1.172467     1.523373
Au    -0.688652    -4.018206     2.347198
Ag    -0.018267     0.396193     0.334224
Ag    -2.199125     3.473167     1.573284
Au     1.988481    -3.356710     2.746795
Au     4.036117     0.112000     2.979469
Ag     2.051813     2.123958     3.253999
Au     3.237361     1.009077    -3.251333
Au    -5.085164    -1.285226    -2.635927
Au    -1.966968     2.219369    -3.735226
Au     1.422719    -0.822542    -4.119310
Au     0.743101     1.812485    -4.270261
Ag    -3.766016    -3.439273    -1.415344
Au    -3.234214     0.522854    -1.783188
Ag    -2.840599     4.487769    -2.233258
Ag     0.074305    -2.689260    -2.349639
Au    -0.549128     0.108991    -2.474613
Au     1.315364     2.087171    -1.568917
Au     2.624771    -3.409266    -1.233818
Au     1.966342    -0.705383    -1.440080
Ag     2.619473     3.748665    -3.454613
Au     1.864937     4.674898    -0.902534
Au    -4.623048    -1.168117     0.090886
Au    -5.884524     0.894787    -1.238427
Au    -0.755806     5.026872    -0.385754
Au    -1.283759    -4.246564    -0.299088
Au    -1.895495    -1.603457    -0.556124
Au    -1.417545     2.491323    -0.963359
Au    -4.151780     2.806110    -0.390857
Ag     1.261724    -5.100258     0.588950
Au     0.620770    -2.420708     0.457008
Au     2.698438     1.141738     0.709512
Au    -2.484518    -1.758079    -3.289097
Au     3.891715    -4.262229     0.963407
Au     3.274053    -1.611236     0.891878
Ag     5.320120     1.856076     1.140021
Au    -0.101212     4.097195    -2.845514
Au     5.192293    -2.616691    -0.740907
Au     0.070883    -2.265308     4.430666
Au     2.706403    -1.550571     4.678494
Ag     4.720517    -2.623047     3.070328
Ag    -1.137366    -0.121034    -5.153391
Au     5.863413    -0.868852     1.211566
Ag     0.693776     0.368200     5.146759
Au     3.224067     3.743864     1.225387
Au    -3.824083     0.304737    -4.440841
Au     0.582775     3.127464     1.035758
Au     3.965902     2.782928    -1.184812
Ag     3.916895    -1.738639    -3.096692
Au    -4.014148    -0.927474     2.810404
Au    -4.634415     2.486362    -3.050890
Ag    -2.627398    -2.995372     4.112194
Au     4.654782     0.082821    -1.029498

64
energy: -214.779738	eV, Rsuc: 11
Au    -1.553007    -1.983049     5.523911
Au     2.228791     3.760713     1.443229
Ag     0.307978     4.776517     3.224081
Ag     4.254857     2.845133    -0.333084
Au    -0.041452     0.201665     4.755360
Au    -3.783696    -3.958679     1.850550
Au     1.321413     1.811593    -2.959391
Au    -1.114486    -4.400057     1.405025
Au    -0.986108     3.136640    -3.977608
Au     1.203472    -0.774092    -1.893828
Ag    -4.927726    -2.311861    -0.141283
Au     1.890805     4.156257    -1.318276
Au    -1.240322     2.627412     4.153275
Au    -2.537019     4.639433    -0.554614
Ag     1.002795     0.029616     2.091334
Ag     5.431527     0.257524     0.222676
Au     3.101618    -1.622336    -3.585314
Au     0.761237    -0.409423    -4.656091
Au    -1.968499    -4.160574    -3.322364
Au     1.130092    -2.209268     5.146006
Au    -3.375150    -1.783993     3.481681
Au    -3.874150    -2.363676    -2.741303
Au     1.793608     1.579801    -0.204588
Ag     4.221849    -3.353530     0.838155
Au     1.679200    -4.584631     0.995269
Au    -1.834401     0.393431     2.552784
Ag     0.628406    -3.025505    -3.577792
Au     4.557763    -1.073012     2.512010
Au    -1.341253    -2.038636    -1.760220
Au    -0.064538     5.060730     0.450274
Au    -0.254080     2.546799     1.575252
Ag    -0.096503    -4.574686    -1.231429
Ag    -2.853773     0.476920     5.107508
Au    -3.689715     2.275978     3.085897
Ag    -4.414357     0.002322     1.534669
Ag    -0.802719     0.265389    -0.109749
Au    -2.886913    -4.119488    -0.758956
Ag    -0.468548     5.376263    -2.345300
Au     0.462347    -2.296076     0.404835
Au     2.713308    -0.176990     4.256081
Au    -2.888622     2.150292     0.485982
Au     4.764757    -1.878878    -1.503568
Au    -2.241214     4.327430     2.107148
Au    -3.439105    -0.129606    -1.157803
Au     1.523857     2.284859     3.723252
Ag    -3.203565     2.473759    -2.327875
Ag    -1.603261     0.897122    -5.597557
Au     2.265268    -2.490656     2.668311
Au     2.959344    -0.946705     0.301597
Au     3.520120     1.364673     2.015738
Ag     3.256142     0.924949    -4.774584
Au     3.747083     0.586594    -2.015603
Au    -3.679926     0.088347    -3.846271
Au     2.436393    -3.238677    -1.347325
Au     0.888009     2.151189    -5.620703
Au     3.694850     3.124272    -3.065077
Au    -2.386206    -1.878160     0.856827
Au    -0.625811     2.862286    -1.212208
Au    -1.750533    -1.704120    -4.478437
Ag     0.625024    -4.555837     3.621868
Au     1.482423     4.287341    -4.060889
Au    -1.205682     0.554557    -2.890556
Au    -0.583755    -2.112065     3.013178
Au    -2.138240    -4.143540     3.965886

68
energy: -228.569251	eV, Rsuc: 10
Ag     0.267961     0.146621    -0.007129
Au     0.103621     0.736672     2.813288
Au     0.107643    -1.982581     1.900473
Au     2.477359    -0.406106     1.722428
Au     1.682372     2.377150     1.096625
Au    -1.156867     2.457985     0.903576
Au    -2.191484    -0.242275     1.450674
Au     0.284970    -2.582973    -0.927191
Au     2.642696    -0.998439    -1.120922
Au     1.842040     1.784228    -1.747960
Au    -0.995900     1.869513    -1.932852
Ag    -2.001728    -0.836952    -1.430631
Au     0.448263    -0.442352    -2.841928
Ag    -0.060782     1.313830     5.576298
Au     3.302738     3.896245    -0.611481
Ag     4.646384    -0.886127     3.350717
Ag    -2.249227     3.501558    -3.762580
Ag    -4.580808    -0.602180     2.785392
Au    -4.498678    -3.258964     1.847779
Ag     0.288362    -5.190488    -1.803417
Au    -4.405962    -5.738324     0.924110
Au     5.542685     2.742051    -1.631503
Au    -2.134677    -5.496422    -0.424151
Ag     4.976316    -2.028240    -2.168338
Au    -0.815204     1.212743    -4.650484
Au    -0.075804    -1.336239     4.624568
Au     2.274579     0.220732     4.444180
Au     1.514793     2.877725     3.846082
Au    -2.286679     0.362042     4.146274
Au    -2.322701    -2.320216     3.315122
Au     2.573861    -3.547965    -2.077587
Au     4.203652     0.645051    -2.829098
Au    -1.303995     2.959103     3.657138
Au    -3.368378     1.421721    -0.469775
Au    -1.967445    -3.518662    -2.361980
Ag     2.511472    -3.127598     0.803992
Au     3.967874     1.207186    -0.015254
Ag     0.438585     4.110621    -0.828760
Au    -4.697267     3.632758     0.362078
Au    -2.147716    -2.900801     0.484914
Au     2.228475    -2.366081     3.598387
Au     3.875012     1.812642     2.802413
Au     0.269105     4.501551     2.052114
Au    -3.560459     2.053928     2.311949
Au    -2.307541    -4.928592     2.326345
Au     0.054316    -4.612087     0.965587
Au     4.828374    -1.424619     0.584234
Au     5.390590     3.289217     1.023539
Au    -2.429468     4.066759    -0.999754
Ag    -4.236402    -1.794841    -2.844385
Au     0.420079    -3.068227    -3.683214
Au     2.772561    -1.509804    -3.872579
Au    -4.594765     3.018226    -2.280445
Au    -3.233546     0.864716    -3.350028
Au    -1.769855    -1.389395    -4.182920
Au     0.585094     3.315271    -3.625538
Au     6.276428     0.196199    -1.054817
Ag    -2.541037     4.678378     1.772245
Au    -4.473097    -1.213304    -0.012948
Au    -5.487379     0.504830    -1.886745
Au     6.118948     0.742367     1.599355
Ag    -0.055677    -4.028517     3.736944
Au     2.003941     1.149093    -4.470620
Au    -4.317770    -3.827921    -0.909050
Ag     3.423337     3.343870    -3.376072
Ag     3.111883     4.488016     2.143124
Ag    -5.800497     1.125200     0.827580
Ag     0.612424    -1.018509    -5.607388

72
energy: -242.484757	eV, Rsuc: 13
Au    -4.957813    -0.939791    -2.209022
Au    -4.228649     3.736651    -1.659507
Ag    -4.136234     0.040119     3.342731
Au    -2.604902    -4.869305     1.100843
Au     0.030595     2.143361    -4.582427
Ag    -0.693253    -4.214000    -4.122393
Au     4.541094    -3.803939     2.026175
Au     0.069359    -0.038999     5.841542
Ag     2.882852    -5.130309     0.175246
Au     2.279607    -0.165356     4.183649
Ag     5.723280    -0.459772    -1.255812
Ag     3.105045     4.523359    -1.691953
Au    -5.619805     1.428982    -1.091535
Ag    -3.945740    -3.032116    -0.559356
Au    -2.880760    -2.637361    -3.176033
Ag    -4.014922    -0.659948    -4.854922
Au    -4.608309    -0.505003     0.565023
Au    -1.449049    -0.267598    -3.821552
Au    -3.353944    -2.457637     2.207296
Au     1.000685    -4.668731    -1.899830
Ag    -5.279065     2.044948     1.610234
Au     0.489828     4.092480    -2.607083
Au    -2.696452     2.452682     2.683032
Au    -1.709015    -1.283666     4.112639
Au     0.078090    -5.021101     0.653281
Au    -1.658375     4.308305    -0.823475
Au     3.495298    -2.616716     4.207715
Au    -3.651266     1.385873    -2.955826
Ag     2.573973    -2.384063    -2.744109
Au    -1.688999    -4.559924    -1.490327
Au    -0.975598    -3.733774     2.932328
Au    -3.736832     4.279568     0.917990
Au     4.385660     2.028273    -1.443038
Au     3.372567     3.332182     0.843017
Au     0.690082    -1.845447    -4.840130
Ag     5.031907    -0.354507     3.607197
Au     1.983118     1.060014     1.596932
Au     4.304319    -2.791511    -0.494485
Au     2.584982     2.500029    -3.578073
Au    -0.211696     1.129956     3.375502
Au     4.737833     0.895399     1.067789
Au     3.247493    -1.435105     1.778767
Ag     0.189057    -0.194931    -0.271087
Au    -2.481199    -0.654366    -1.234460
Au    -3.108145     1.843097    -0.092849
Au    -1.273669    -2.600197     0.401632
Au    -2.018335    -0.099333     1.583606
Au    -0.250532    -2.253792    -2.231466
Ag     2.136237     0.481196    -5.525908
Au     3.003461    -0.325920    -0.786554
Au     1.549925    -2.725697    -0.070762
Au     1.670950     2.183092    -0.995619
Au    -0.509991     2.362796     0.868735
Au     1.204018     0.139713    -2.950212
Ag     0.484072    -1.388828     2.305432
Ag    -0.990479     1.788150    -1.951525
Au    -0.582103     2.341215     6.805172
Au    -1.833030    -2.203214    -5.676859
Au     1.823611    -3.889079     2.499406
Ag     3.715242     2.198886     3.423636
Au    -2.493304     1.656919    -5.424464
Au    -0.521709     0.078130    -6.344020
Au     1.505477     2.294194     5.171956
Au    -0.874313     3.551420     4.469966
Ag    -2.161766     3.754547    -3.593988
Au     0.951897     4.596100     0.111759
Ag    -1.201387     4.823158     1.970385
Ag     0.781607    -2.562614     4.841028
Au    -2.312077     1.219181     5.138751
Au     1.275468     3.536503     2.687234
Au     3.902555     0.128938    -3.336858
Au     5.911470    -1.585765     1.279892

76
energy: -256.369449	eV, Rsuc: 16
Ag    -2.375312    -2.822826     5.148120
Ag     2.496782    -2.109864     4.743689
Au    -0.553000     2.503141     1.413908
Au    -0.993879    -2.740199     2.724202
Au     3.079233    -3.814847     0.154282
Au     0.676317     5.738361    -1.772225
Au    -0.172945    -1.076613     4.907924
Ag    -4.132736     1.079627     2.698391
Ag    -0.989064     4.925894     2.673946
Au    -3.142710     3.480632     1.465127
Au    -1.459448     0.018628     2.558026
Au     1.654619     3.895988     2.576653
Au    -2.303122    -1.748565     0.414345
Au    -2.714520     1.040926     0.237886
Ag    -4.958318    -0.693308     0.529117
Au     0.906866    -1.454998    -2.248053
Ag     3.325363     4.836613    -1.903453
Ag     3.876846     2.357941    -3.268736
Ag     0.874744    -5.606690     0.470273
Au     2.851188    -0.258560    -3.880825
Ag     1.770204    -2.850665    -4.502205
Au     1.432221     3.587491    -0.318934
Au    -3.385092     3.261099    -1.320523
Au    -4.346738    -3.480233     0.726267
Au     1.988356     1.163970    -1.640317
Au     3.495439    -2.464261    -2.269673
Au     0.278897     1.599922    -7.314709
Au    -1.796194    -4.604397     0.607678
Au     1.724640    -3.872956     2.603363
Au     1.227593     3.455059    -3.182102
Au    -0.446679    -4.483158    -4.025607
Au     0.142871     0.802746    -3.739000
Ag     0.438400    -2.830517     0.288592
Au     1.355367    -4.232545    -2.008869
Au    -4.407910     0.716732    -1.915416
Au     2.683745    -1.096055    -0.036764
Ag    -3.090003    -3.561028    -3.989454
Au     4.131061     2.550191    -0.420936
Au     0.714747     1.384092     3.694919
Au    -0.743871     1.348978     5.992887
Ag    -1.471185     4.485613    -3.027566
Au    -1.607457     0.477259    -5.828854
Au    -3.485027    -4.769736    -1.511719
Au     4.776464     0.321322     1.121170
Au    -2.567860     1.884225    -3.641416
Au     3.846103    -2.101395     2.242351
Au     1.273224    -1.098604     2.472621
Au    -0.547375    -5.403084     2.920328
Ag    -0.026044    -0.032608     0.080744
Au     1.010307    -0.553070    -5.959649
Ag     2.141736     1.376917     1.261998
Au    -0.919128    -1.803468    -4.401755
Au     4.541302     0.096014    -1.677659
Au     4.272783     2.753848     2.373116
Au    -5.193776     2.122847     0.285152
Au     2.034843     1.958862    -5.361216
Ag    -0.751388     2.246208    -1.477268
Ag     0.282046     3.757718     5.027640
Au    -1.855925    -0.362529    -2.108213
Au     0.266012    -3.785823     4.888478
Au    -0.922067    -5.761916    -1.725672
Ag    -3.586723    -0.730886    -4.228400
Au    -1.255936     4.724695    -0.158762
Au    -3.124320    -4.426976     2.971760
Au     3.443498     0.321891     3.566064
Au    -1.354801    -3.095118    -1.878648
Ag     5.311402    -2.135702    -0.150523
Au    -2.754792    -0.037767     4.913873
Au     2.888275     2.719978     4.676195
Au    -3.654750    -1.747061     2.863732
Au    -1.939197     2.467870     3.833986
Au    -4.033390    -2.100241    -1.747811
Ag     1.937070     0.452201     5.979299
Au    -0.579454     2.991736    -5.229868
Au     3.514764     4.887686     0.875979
Au     0.976806     5.953343     0.888720

80
energy: -270.155154	eV, Rsuc: 15
Au    -0.029057     0.086450     5.145299
Au    -0.979767    -2.885455    -1.507316
Au    -0.154392     3.733508    -5.626930
Au     2.959222    -1.031493     0.367125
Au    -1.932587     3.160864     3.484464
Au    -4.031532     1.478530     2.902967
Au     1.936294    -3.053939     3.569392
Au    -0.780013    -2.156975     3.380858
Au    -2.984423     0.970865     0.385749
Ag    -2.249526    -1.771231     0.898535
Au    -3.298769     3.644768     1.163821
Au     4.065682     3.423417     1.653218
Au    -1.457432     0.454380     2.709593
Ag    -2.642832     1.007129     5.261788
Au     3.421323     1.334083     3.472698
Au     4.033877    -1.287532     2.934327
Au     2.039865     1.796520     5.776191
Ag    -0.669755     2.481159     0.940391
Au     2.553217    -0.796820     5.139257
Au     3.744021    -1.387880    -3.431376
Ag     0.673773    -2.793996     0.881406
Ag    -4.284063    -3.374424     1.948938
Au     0.749877     2.200232     3.378602
Au    -3.430458    -3.250716    -2.877030
Au    -4.989457    -0.599284     1.388204
Au    -3.472555    -1.209616     3.567779
Au    -1.114485     5.196985     1.645770
Ag    -0.066318    -0.198186    -0.162632
Ag     1.291563    -0.464965     2.580821
Au     1.704341    -2.274986    -1.795081
Au     3.120825     4.929012    -0.491030
Au    -0.190729    -4.647907     4.302897
Au    -0.450747     2.784214     5.745277
Au     2.151055     1.613091     0.904668
Au     0.571325     5.831778    -0.427082
Au     0.139789     4.803305     4.027701
Au    -2.769063    -3.788994     4.281358
Au     4.857065     0.845129     1.200117
Ag    -5.629809     2.188603     0.794812
Au     2.466153     2.858068    -5.486534
Ag     1.278062    -5.287171     1.979047
Ag    -0.229286    -0.614622    -3.193509
Au     2.877652     3.836368    -3.013224
Au     1.076176     3.193349    -1.078345
Ag     3.387377    -4.206457    -3.319416
Au     4.355634    -2.872471    -1.166235
Au    -4.737687    -2.287186    -0.677861
Au     2.004396     0.129754    -4.881036
Au    -1.523477    -4.410360     1.938174
Au     1.489272     4.320594     1.646235
Au    -5.188265     0.412630    -1.203220
Ag     0.292391     4.955825    -3.106791
Ag    -1.874124    -5.487642    -2.655872
Ag     2.142862     0.555963    -1.880218
Au    -0.321148    -5.269680    -0.342894
Au     0.649021     2.180219    -3.631407
Ag    -2.194432     3.623463    -3.661814
Au    -1.089759    -3.232344    -4.278630
Au    -1.397177     1.699260    -1.835463
Au     0.532447    -2.533053     5.828829
Au    -2.025490    -1.708708     5.807818
Au     4.062343     2.440492    -0.958007
Au    -3.908356     2.906752    -1.390418
Au    -1.601212     4.358423    -0.983323
Au    -1.508283     1.288686    -5.035395
Au    -3.732474     1.191055    -3.461563
Ag    -0.331059    -1.090065    -6.035707
Ag     5.771181    -1.752324     0.858705
Au     1.517456    -2.554990    -4.532891
Ag     2.795986     3.973034     4.144052
Au    -2.740050    -1.120184    -4.569352
Ag     4.159626     1.443241    -3.654756
Au     2.324366    -4.711411    -0.655048
Ag    -5.227673    -1.239457    -3.351499
Au    -2.980832    -4.341580    -0.353937
Au     0.576285     1.463480    -6.716822
Au    -2.736524    -0.769802    -1.800807
Au     3.526051    -3.508579     1.412111
Au     0.730376    -4.673794    -2.860621
Au     4.926851    -0.148398    -1.357902

84
energy: -283.889653	eV, Rsuc: 10
Ag    -4.824807    -2.102922     1.298841
Au     1.998473    -1.736391    -1.445605
Au     0.054312     2.837419    -0.749560
Au     1.202936    -1.914704     3.409283
Au     2.684827    -1.474803    -6.174714
Au     2.224657    -3.075507    -3.951227
Au     1.502093    -4.333151     4.649482
Au    -2.553589    -3.789892     0.787168
Ag     0.341704     5.612755    -0.564403
Au     2.840730     2.656234    -3.632764
Au     1.459153    -3.244834     0.878597
Ag    -0.243593    -5.410325     0.229289
Ag    -0.841454    -1.620614     1.423563
Au    -2.555612     1.553374    -0.375757
Au    -0.536278    -4.115821     2.751876
Au    -2.335234     0.191416    -2.927871
Au    -3.287247     1.365350     4.421170
Au    -2.232692     4.368786    -0.181752
Au     1.699563    -4.483613    -1.631309
Au     4.448802     3.536344     0.803769
Ag    -0.266863    -0.060490    -0.947998
Au     2.597575     3.965116    -1.146832
Ag     3.667467    -4.834896     0.342684
Au     0.305335    -2.621790    -5.844961
Au    -1.998080     2.999109    -2.689760
Au     2.312499     5.073575     1.385165
Au     4.052566    -2.029311     0.529064
Au     3.783297    -0.727888     3.024933
Ag     4.736962    -1.832137    -4.279306
Ag    -0.342478    -4.264128    -3.602343
Au    -2.611002    -2.625330    -3.057348
Au    -4.409041    -3.428467    -1.172945
Au    -0.589623    -2.941411    -1.105957
Ag    -4.884074    -0.982774    -2.541756
Au    -1.301425     1.014398     6.350697
Au     2.487985    -0.242965    -3.744445
Au     2.036655     2.408754     1.206920
Au     4.152215    -3.282587    -1.943470
Au     1.513234     0.918566     3.598792
Au     0.483767     0.094413    -5.801606
Au    -2.304469    -4.948322    -1.663634
Au     0.600939     4.276912    -3.100448
Au    -2.866128    -1.297697    -0.574590
Au    -0.250004     4.104808     1.779300
Au    -5.048987     0.390475    -0.053941
Au     2.367995     1.169485    -1.295529
Ag     1.787140    -0.404363     1.058058
Au    -0.066371    -1.448036    -3.458739
Ag     0.275596     1.446458    -3.295622
Au     3.452968    -3.486749     2.843138
Ag     1.215695     2.232824     6.018234
Au     0.971767    -0.574742     5.907658
Au     4.892099     0.947360    -4.086863
Au    -0.801419    -2.797131     5.196744
Au    -2.811174    -2.472085     3.284028
Ag     4.895707     2.317045    -1.659401
Au     1.735999    -5.532810     2.268527
Au     4.551333    -0.529293    -1.771016
Ag     0.806899     2.943564    -5.632008
Au     4.341114     0.786495     0.695747
Au    -0.797850     2.583017     4.106843
Au    -3.013796    -1.098994     5.723157
Au    -1.072632    -0.275797     3.953631
Ag     3.498793     0.526420     5.505227
Ag    -2.075859    -1.116352    -5.423599
Au    -1.458834     4.440047    -4.917987
Au    -1.764190     1.721177    -5.273703
Ag     4.030889     2.125085     3.183908
Au     3.153088    -2.216478     5.274628
Au    -4.585827     1.847279    -2.357282
Ag     1.210232    -3.049209     7.097497
Ag    -5.322452     1.646883     2.442406
Ag    -0.533914     1.279202     1.612756
Au    -2.806849     2.906675     2.131331
Au    -1.022733    -1.397905     7.487366
Au    -3.105435     0.051493     1.948630
Au     2.994158     1.216709    -5.972415
Au     1.697758     3.671554     3.645554
Ag    -4.212210     4.642058    -2.184097
Au    -4.869591    -0.770384     3.806505
Au    -3.901697     3.286966    -4.631332
Au    -4.218447     0.648281    -4.786989
Au    -4.703162     3.110817     0.124984
Au    -1.639848     5.678399    -2.534268

88
energy: -297.841413	eV, Rsuc: 6
Au    -2.982205     1.543056     3.889851
Ag    -2.603046    -1.306573     3.647852
Au    -4.620484     2.784348     2.085716
Au     0.311463    -0.855646     3.476039
Au    -0.138700     1.982174     3.740780
Au    -3.813450    -2.699565     1.508251
Au    -4.305839     0.091628     1.815470
Au     1.126036     3.383523     5.689764
Au    -1.012376    -2.316373     1.438923
Ag    -1.492438     0.505034     1.710685
Au    -1.892678     3.354549     1.982689
Au     1.830278    -1.849457     1.297698
Ag     1.412717     0.986242     1.569984
Au     0.919687     3.811320     1.841799
Au    -0.226708    -0.035691    -4.525246
Au    -3.084156    -0.512557    -4.394033
Au    -3.440661     2.279184    -4.033703
Ag     1.531820    -1.403800    -2.782732
Au    -0.678394     2.801784    -4.217783
Au    -4.087542    -2.293894    -2.497378
Au    -4.553865     0.465236    -2.200413
Au    -4.824267     3.155317    -1.880415
Au    -1.290241    -1.884814    -2.658339
Ag    -1.721898     0.923030    -2.322061
Au    -2.158681     3.763922    -2.040931
Au     2.878310     0.058281    -0.680704
Au     1.125949     1.431022    -2.496217
Au     0.624371     4.207181    -2.193747
Au    -4.949982    -4.034218    -0.547288
Ag    -5.616828    -1.326978    -0.260460
Au    -5.839622     1.488180     0.017379
Ag     0.775210     1.731290    -6.404806
Au    -2.269769    -3.622951    -0.718062
Au    -2.849046    -0.899365    -0.385543
Au    -3.190225     1.904435    -0.104609
Ag    -3.663191     4.681939     0.208726
Au     0.513430    -3.310054    -0.827782
Ag     0.040123    -0.496822    -0.513550
Ag    -0.383454     2.383260    -0.251791
Au    -0.843073     5.163930     0.028501
Au     4.895828    -4.015135     0.740145
Au     4.597901    -1.306121     1.085926
Au     2.427270     2.819643    -0.401731
Au     3.652075     4.111747     1.685863
Au    -2.205142     6.034878     2.217918
Au    -3.282608    -5.374324     1.090084
Au     1.285903    -1.045002    -6.534059
Ag    -3.377226     4.321616     4.117685
Au     4.359075    -0.903462    -2.943331
Ag     6.029480    -2.281036    -1.140083
Ag     2.216374     5.228898     3.847373
Au     3.263650    -2.703053    -0.973933
Au     0.525331    -1.134937     7.145276
Ag     1.995190     5.588303    -0.087899
Au    -1.990643     1.312576    -6.073762
Au     0.754968    -3.643606     3.169119
Au     1.972145    -4.222881    -3.100368
Au    -1.594460     2.942215     5.818750
Au     3.001034    -2.355376    -4.936737
Au    -2.525251    -3.227492    -4.619751
Au     5.531099     0.478109    -0.823493
Au    -1.805108    -6.282275    -0.969048
Au     2.699947     2.465233     3.618995
Au     0.395939     6.452778     2.082430
Au     3.316953     4.472776    -2.344648
Au     1.625763     0.644356     5.465540
Ag     3.561479    -3.187933     3.037939
Au     3.714609    -5.348855    -1.275572
Ag     0.103009     1.604815     7.565328
Au     3.917739     1.836651    -2.652118
Au     4.617670    -3.625218    -3.172230
Au     4.212858     1.465579     1.387008
Ag    -3.576257    -5.057741    -2.756896
Ag     5.155650     3.273857    -0.556875
Au    -0.698861    -2.607419     5.292612
Ag    -2.053558    -4.122884     3.292673
Au     1.985742    -2.164004     5.171597
Au     0.220359    -2.887933    -4.856016
Ag     0.977162    -6.051595    -1.152944
Au    -0.580228     4.803159     4.046930
Au     2.620186     0.434262    -4.700976
Au    -0.528442    -5.067969     1.098117
Au    -1.223671     0.180804     5.598535
Au    -0.792589    -4.655763    -2.947370
Ag    -1.508845    -1.429481    -6.549598
Ag     3.217080    -0.351694     3.365973
Au     2.087992     3.157303    -4.341082
Au     2.248851    -4.607475     0.956188

92
energy: -311.756708	eV, Rsuc: 4
Ag    -4.717562    -1.151207    -1.077906
Ag    -0.676453     3.154214     5.935354
Au     3.273369     2.825818    -3.343750
Ag     2.290828     2.229855    -5.963581
Au     2.219193    -3.098307    -6.232277
Au    -2.395407    -5.064758    -2.499028
Au     1.445570     3.388348     4.033104
Ag     0.933621     4.423605     1.379999
Ag     3.322661    -3.530468     1.097414
Au    -3.548707    -1.343212     6.258151
Au     5.270893    -0.672298    -3.365628
Au    -0.895176     0.325268    -7.292969
Au    -2.701773     0.846345    -0.734618
Au    -3.944046    -3.861084    -0.664508
Au    -3.037035    -2.486323    -2.947964
Au    -3.659918     0.270239    -3.317287
Ag    -1.023282     4.924517    -2.192327
Au    -0.372811    -3.287588    -2.208602
Au    -4.143713    -2.150419     1.539004
Au     2.299208    -4.062167    -1.508787
Au    -3.823751     4.788399     2.606052
Au    -0.610629     2.841222    -0.377891
Ag    -4.234314     1.379156     5.977129
Au    -4.250516    -0.381907     3.763007
Au     1.195669    -5.378847     0.704217
Ag    -1.782494     5.149777     0.706035
Au     1.065885     1.523264    -2.244705
Au    -1.628955     2.256597    -2.940968
Au     1.341287    -4.479793    -4.046359
Au    -1.409692    -4.741832     0.019531
Au    -3.564356    -3.001993     4.081621
Au    -1.203819     4.171861     3.316297
Au     4.711695     1.231189     1.086292
Au    -0.756023    -5.539818     2.541582
Au     1.181715    -3.720372     2.980227
Ag     0.576728    -0.970380     2.605439
Au     2.569346     1.029240     2.925314
Au     4.332272    -2.091025    -1.151275
Au     2.063240     2.049547     0.350289
Ag     0.979176    -0.140595     7.396482
Ag     3.581352     3.563210     2.164309
Au     3.213421    -1.767858     3.346282
Ag     0.016808     0.071006     0.007432
Au    -2.054199    -1.966592    -0.353912
Au    -2.699562     2.589625     1.495911
Au    -1.482383    -2.948277     2.236387
Ag    -2.135950    -0.172234     1.874695
Ag     0.247422    -5.965036    -1.906253
Ag    -1.027211    -0.513457    -2.591744
Au     2.723357    -0.759738     0.734115
Au     0.644587    -2.762697     0.377046
Au    -0.049554     1.894429     2.242347
Au    -2.180455     1.596036     4.116282
Ag     1.690067    -1.315167    -1.864993
Au    -1.546393    -1.157762     4.471969
Au    -5.243049     3.290459     0.791456
Ag    -1.324400    -3.836067    -4.813706
Au    -3.283793     3.599072    -1.086856
Au     1.997882     2.318656     6.467752
Ag    -4.220155     3.012098    -3.662646
Ag    -3.461709    -4.858584     1.951329
Au     0.646208     3.602949    -4.065660
Au    -0.401867     2.923774    -6.561309
Au    -2.581132     1.624932    -5.512685
Au    -2.024114    -1.082488    -5.196345
Ag     4.266708     3.365358    -0.742930
Au     0.651575    -1.838953    -4.460713
Au    -1.022038    -2.031423     6.963113
Ag    -0.977045    -3.909924     4.848798
Au    -0.288447    -2.292084    -6.966134
Au     5.779333     1.931910    -2.669474
Au    -3.286075     3.872894     5.039527
Ag     6.299742    -0.104663    -0.795335
Au     3.702861     0.680868    -1.495756
Au     2.700632     0.117845    -4.117322
Au    -4.791616     0.608019     1.166669
Au     0.051275     0.909989    -4.813630
Ag     4.284383    -1.203792    -5.979374
Au     3.987570     2.471753     4.722884
Au     1.608535     4.099955    -1.469690
Au     3.349976    -2.659295    -3.739814
Au    -4.796129     2.334588     3.356809
Au    -1.918207     4.189364    -4.791578
Au    -1.647115     0.572434     6.682620
Au     0.465086     0.814102     4.835637
Au     5.230689    -1.434564     1.438803
Au     1.090854    -1.959687     5.215447
Au     5.090620     0.223621     3.599389
Au     4.862622     1.408856    -5.081876
Au    -5.182678     1.652659    -1.394174
Au     1.672871    -0.448191    -6.698895
Au     3.076916    -0.006000     5.493686

96
energy: -325.627452	eV, Rsuc: 8
Au     0.681302     0.382591     5.166127
Au    -0.133080    -4.051680     1.797376
Au     0.968016     4.772420     1.941267
Au     1.080340     2.114351     2.985209
Ag     2.341137    -5.302913     1.251920
Ag     0.653101    -0.129433     1.274732
Au    -3.849487     1.588107     2.323837
Au    -3.451973    -2.374234    -3.567764
Au    -2.254622     0.698585    -7.049199
Au    -1.944486     3.546817    -0.674007
Au     0.256274    -1.843366     3.499208
Ag    -4.802501    -0.262684    -2.167400
Au    -4.059079    -3.260050     1.656074
Au    -1.381807     0.537545     3.214424
Ag    -4.498681    -5.484656    -0.004696
Au    -1.064559    -0.854837    -3.845087
Ag     3.758432     2.343225    -4.190911
Ag    -3.889998     4.245803     1.246274
Au    -4.560579    -2.882918    -1.063138
Ag     5.143848     0.783894    -0.894188
Ag     0.146472     0.276836    -1.528535
Au     1.433845     4.223579     4.613567
Au     1.829938    -4.123891     3.802046
Au     2.416666     4.430402    -2.743863
Ag    -0.485631    -5.711016     3.978098
Au     4.790816     3.437261    -1.796839
Ag     4.262569    -2.646040     3.558383
Au     2.704263    -0.276514     3.264650
Ag    -2.262065    -1.890995    -6.082186
Ag    -1.059493     5.353916     3.792876
Ag     0.265413    -2.387914    -0.468873
Au    -0.998639    -3.446696    -2.814575
Au    -2.292590    -1.311932    -1.302245
Au    -3.235174     1.214714     5.079241
Au    -1.918804     0.921870     0.430243
Au     2.607748     1.837608    -1.706201
Au     3.103506     1.438502     1.034117
Au     2.696751    -0.799249    -0.664401
Au    -0.929250     2.789553     4.926206
Au     1.389394     0.777697    -4.043317
Au    -1.435475     3.152597     2.130676
Au    -2.390030     1.309594    -2.350353
Au    -2.120725    -3.929905    -0.225921
Au     4.486600    -0.371870     5.264232
Au    -1.791882    -1.697866     1.504293
Ag     1.072260     2.552848     6.879969
Ag     0.573150     2.546501     0.207307
Au     3.828391    -0.323768    -3.170339
Au     0.081911     2.931025    -2.575371
Au    -2.005793    -6.602612    -0.598509
Au     3.401026     3.637166     2.737679
Au    -4.341152     4.434754    -1.562676
Ag     0.289924    -1.279871     7.373889
Ag    -3.554560     2.818357    -5.780927
Au     0.457828     5.180563    -0.885013
Ag     2.439104     1.281201    -6.552990
Au    -4.354847     1.974675    -0.443409
Au    -3.337582     3.667816     3.977573
Au     2.915688     4.155313     0.013854
Au     4.644008    -3.614710     0.890521
Au     0.142371    -0.327681    -6.324530
Ag     0.312522    -2.961295    -5.282613
Au     2.272663    -1.990621     5.495761
Au    -0.157415    -6.719832     1.350001
Au    -1.139608     1.780845    -4.819763
Ag     5.061582     1.298521     3.038070
Au     1.445783    -4.591031    -3.269650
Au     1.458942    -1.864623    -2.977354
Ag    -0.885736    -6.174201    -3.108572
Au     3.071133     1.974349     4.970098
Au     2.762569    -3.647834    -1.064131
Au     2.642776     0.234351     7.042405
Au     2.285665    -2.508397     1.563143
Au    -2.442299     3.974636    -3.465179
Au     4.651474    -0.950058     1.307727
Au    -4.245615    -0.652505     0.622334
Ag    -3.783062    -1.048716     3.429606
Au    -0.111069    -3.457084     5.624560
Au     4.997643    -2.049729    -1.267994
Au    -1.435010     5.660977     1.010483
Au    -2.125600    -3.404612     3.707782
Au    -3.299294    -4.912020    -2.468114
Ag    -2.058553     6.125734    -1.703443
Au     2.571216    -1.275073    -5.405987
Au    -4.696139     2.372130    -3.235063
Au     1.263770     3.405535    -5.086818
Au    -1.733821    -1.196020     5.406358
Au    -0.052565     5.418855    -3.621811
Au    -2.505663    -5.562011     1.981368
Ag     3.834272    -3.102127    -3.630244
Au     5.257348     3.047355     0.802182
Au    -0.071238     2.272820    -7.250456
Au    -1.297420     0.993949     6.935985
Au     0.380690    -5.208041    -0.835228
Au    -1.157146     4.330695    -5.863470
Au    -3.530342     0.216697    -4.670376

100
energy: -339.653778	eV, Rsuc: 5
Au    -2.776037    -4.570548     5.327510
Au     0.246825    -1.735211     3.004092
Au    -0.787347     3.526105    -1.283278
Au     4.831563    -0.940557     1.341303
Au     4.070893     0.539124    -5.752227
Au     1.553053    -3.883325    -0.916534
Au    -4.454690     2.443857     1.770169
Ag    -4.732222    -0.007977     0.332791
Au    -1.299834     6.066561     1.420659
Au    -2.663799    -2.280746     6.668018
Au    -2.050602    -0.842640     4.464254
Au    -4.579250    -2.491758     1.738767
Au    -2.113063    -3.311161     3.023707
Au    -2.332600     1.632932     0.216572
Au     3.072704    -1.995319    -5.689182
Au    -0.858370    -3.057900    -2.238745
Au     2.622457     2.720112    -4.891407
Au    -3.021499     4.341259     0.223232
Au    -4.636049    -2.492923    -1.088692
Au     4.125333     1.780015     1.358490
Au     0.050077     2.172428    -3.776074
Au     0.926136     5.385594     0.024964
Au     0.103056    -4.155575     1.513171
Au    -1.682445    -4.189794    -4.520356
Au    -0.678587     4.877476    -3.766844
Au     1.787186     2.646639     2.852926
Au     3.984927    -2.270245    -0.973226
Ag     0.142728     0.755900     1.525677
Ag     3.095093    -3.598411    -3.330947
Au    -4.753496     2.403014    -3.788023
Ag     1.556285    -1.434046    -2.320197
Au    -2.417987    -0.875864    -1.219598
Au    -0.938248    -0.606257    -3.649715
Au    -4.722726    -0.027591    -2.494206
Au    -4.639175     2.460463    -1.074587
Au     1.107114     6.571675    -2.477230
Au     1.731695     2.661549     0.044259
Au     3.967670    -5.002187    -0.988621
Au    -2.126916     1.632077     3.054573
Au     2.583117     1.287981    -2.399361
Ag    -2.832616     4.371704     3.080834
Au    -2.455857     1.571068    -2.601724
Ag     0.043209    -1.700983     0.113359
Au     2.562921    -0.081895     2.835186
Ag    -2.258088    -0.849910     1.627105
Au     2.498074    -0.080536     0.028607
Ag    -0.005259     0.782536    -1.307974
Au     4.096627    -0.848543    -3.435095
Au     1.751935     3.950847    -2.427016
Au    -2.314652    -3.343291     0.185449
Au    -0.607270     3.503675     1.533195
Au     2.840366     1.362346     5.227095
Ag    -1.465107     6.221706    -1.352541
Au    -1.977200     1.663991     5.835676
Ag    -0.581892    -5.549169     3.837800
Au    -2.249531    -5.780236     1.560905
Au    -3.146357     4.263361    -2.605736
Au    -2.333501     2.961167    -4.975021
Au     2.472875    -2.533614     1.400614
Au     0.302747    -6.823562     1.362893
Au    -0.461340    -3.057563     5.306202
Ag     4.938888    -3.746461     1.320267
Ag     3.372570     4.522452     1.367097
Au     1.796634     5.333514    -4.764725
Au     0.737745    -1.285758    -6.938259
Au    -0.463931     3.492818     4.408274
Au     4.200451     3.183557    -1.113516
Ag    -3.351583     0.258896    -4.983587
Au     4.910945     1.875161    -3.565168
Au     2.608142    -5.342358     1.340852
Au     2.115837     3.976917     5.184771
Ag     1.930058    -1.401275     5.256359
Ag     1.021819     5.361970     2.890487
Ag     1.846204    -3.943346     3.774112
Ag     0.183788     3.525790    -6.175386
Au    -4.337867    -4.871295     3.091422
Au     3.331329     5.762380    -1.163150
Au    -4.545359    -4.839361     0.379142
Au    -1.692521    -1.883223    -5.903736
Ag     5.030737     0.466092    -1.099300
Au    -0.799128     0.817217    -6.067233
Au     0.613014     2.202336     6.583988
Ag     5.088642     0.466033     3.759728
Ag     0.651071    -5.230873    -3.217828
Au    -3.259506    -2.202600    -3.528726
Au     0.270525     0.751074     4.359250
Au     0.647983    -2.785432    -4.667801
Au    -4.343670    -2.465440     4.511651
Ag    -0.431709    -0.535449     6.740310
Ag     1.757599     1.304873    -7.169427
Au    -0.786250    -5.527515    -0.798776
Au    -4.260779     2.347765     4.501927
Ag    -3.170846    -4.695911    -2.138867
Ag     4.231146     4.608980    -3.549377
Au     4.255750     3.136821     3.738941
Au    -4.469300     0.001746     3.187541
Au     1.590752     0.038177    -4.714158
Au     1.747061    -6.574946    -0.916703
Ag    -4.217568    -0.027014     5.997621
Au     4.078274    -2.214138     3.586091

104
energy: -353.571229	eV, Rsuc: 2
Ag    -0.947070    -0.543715    -0.184980
Au    -1.186345     2.116822     1.101379
Ag    -0.369390    -2.804967     1.451250
Au     1.695104    -1.952457    -0.307496
Ag     1.394935     0.650686     0.919937
Au    -0.004623     6.488795    -3.634746
Au    -3.015226    -1.391119     1.584954
Au    -0.668627    -3.147699    -1.392109
Ag     0.236692     1.740557    -1.407847
Au     0.118828     4.546320    -1.750745
Ag    -3.728205     5.402933    -0.789080
Au    -3.262107    -1.736323    -1.277414
Au    -2.287008     3.120212    -1.269705
Au     0.165269     3.771412     5.304335
Au    -4.631800    -5.825993     0.811101
Au     3.269873     0.936701     3.044204
Ag     1.074935     6.293454     0.279044
Ag    -1.870413     3.689450     3.351166
Au    -5.180754    -0.770976     3.025770
Au    -2.479265    -6.424894    -0.769275
Au    -2.190505    -3.301355     5.909062
Au     5.999570     3.562196     0.098158
Au     3.011815    -2.193692    -2.758186
Au     4.946458     4.564393    -2.162282
Au    -3.002940    -4.323708    -2.448568
Au     0.097895    -5.035962     3.123071
Au     1.955648    -1.604400     2.548099
Au     1.642177     1.468614    -3.903007
Au    -4.991569     2.826613    -1.069893
Au    -1.308500     1.414609     4.935987
Ag     1.875986    -4.510484    -1.499166
Au     5.159047     1.863413    -1.968010
Au    -2.314677     5.131551    -3.221181
Ag    -3.765242     2.622141    -3.620480
Au     0.583813     1.611260     6.875884
Au     1.206005     0.028761     4.745060
Au     3.751214     2.150114     0.490078
Au    -0.908882     4.795978    -5.549687
Au     0.671444    -3.409346    -3.838746
Au    -2.731544    -3.958674     0.356199
Au     2.157342    -4.173066     1.373305
Au    -3.195794    -2.431988    -6.018937
Au     1.234117     3.536766     0.640239
Au    -3.247527     1.191647     2.834799
Au    -2.744121    -1.030595     4.452978
Ag     0.298289    -4.619591     5.937012
Au     6.249404     0.821924     0.389715
Ag     3.145786     3.810569     2.762903
Ag    -4.726394    -3.003857     4.700087
Au    -5.444704    -1.082234     0.289733
Au     2.946860     0.238566     6.777309
Au     2.842975     0.359834    -1.573068
Au     2.638336     3.211127    -1.878078
Ag     5.048432     1.173678     5.134858
Au    -3.523283    -0.005480    -4.851099
Ag    -4.976665     0.268708    -2.306315
Ag     5.350228    -0.971705    -1.703635
Au    -2.168742     0.554687    -2.537372
Au    -1.312200     6.741802    -1.269448
Ag    -5.266055    -3.648852    -0.912499
Au    -0.567861    -5.576917    -2.517955
Au     4.125884    -3.192011    -0.347149
Au     5.716551    -0.398262     2.889854
Ag     4.003863     2.945843    -4.342637
Au    -3.441505     0.857414    -0.016770
Au    -0.467748    -2.277737    -6.134995
Au    -0.143193    -2.460106     4.301549
Au    -1.999789    -5.733125     4.758106
Au    -4.388875    -5.510405     3.463037
Au     3.775463    -1.343015     4.671329
Ag     0.489561    -0.845686    -2.641815
Au     0.717048     2.305999     3.150487
Au     5.597249     2.319577     2.549238
Ag    -5.713877     1.481955     1.388539
Au    -2.464542    -3.600039     3.183175
Au     0.541946     5.003524     2.819553
Au    -5.042562    -3.319091     1.904670
Ag     2.482303     5.996526    -2.259010
Au     1.741376    -2.184016     6.308048
Ag    -1.673078    -4.540856    -4.903571
Ag    -0.786704    -0.886312     6.543258
Au     2.870514     1.118521    -6.268152
Ag    -4.651477    -2.326260    -3.612634
Ag    -0.703693    -0.188768     2.683796
Au     0.511048     2.527327    -6.232241
Au     2.360702    -3.777038     4.157401
Au     0.630354    -0.000035    -7.302387
Au    -2.178689    -6.190564     2.011253
Au    -2.093642    -0.324191    -7.198518
Ag    -2.307424     2.285804    -6.123585
Au     3.976836    -0.687135     0.780113
Au    -1.862856    -2.034631    -3.704818
Au     1.465620     4.270034    -4.272235
Au     3.592340     4.922214     0.132790
Au    -0.706713     0.262550    -4.954707
Au    -3.681811     3.420623     1.195846
Au     1.866886    -1.156431    -5.108482
Au     2.569147     2.496380     5.265177
Au     4.402752    -2.895748     2.424629
Au     4.072972     0.118267    -4.004260
Ag     6.447732    -1.998797     0.733238
Au    -0.174768    -5.380098     0.268870
Au    -0.906628     2.801351    -3.764486
Au    -1.319012     4.890203     0.751828

108
energy: -367.846546	eV, Rsuc: 3
Au    -1.697096    -1.489824     5.885643
Ag     1.561962    -1.011037     1.308368
Ag     0.300001     1.946763    -2.190016
Au    -0.031311    -1.199760     3.661045
Ag    -4.202950    -5.768150     1.906818
Ag     0.298524    -0.798465    -1.293676
Au    -3.733125     0.530679     1.290138
Au    -4.868434    -4.028586    -0.240644
Au     4.925108     0.461612     4.276842
Ag    -2.075085     6.091835    -2.833977
Au    -3.029373    -3.863477     6.166327
Au    -4.322837    -3.668430     3.785670
Au     0.136189    -3.429788     1.651470
Au     0.136624     4.111937    -0.268415
Au     0.698930    -4.948161    -4.982728
Au     0.483584    -0.237930    -4.102881
Ag     5.010205     2.998947    -2.965561
Au    -2.238444     5.613419    -0.046488
Au     5.043216     0.299587    -2.102882
Au     6.277995    -2.041200    -1.326300
Au     2.741078     1.374002    -3.506764
Ag     2.767869     4.074543    -4.393719
Au     2.836892    -1.210634     3.834743
Au     0.441176    -2.938990    -3.180606
Au    -1.906355     1.284576    -3.819155
Ag     6.056107     2.186556     2.342693
Au     1.385689    -3.594005     4.197101
Au     4.154815    -3.691742    -1.984808
Au    -1.498107     1.153014     2.984898
Au    -4.516482     2.323956    -0.853826
Au     2.759067    -1.333534    -2.654806
Au    -1.169618    -3.222279    -0.873174
Au     1.196448     3.310867     4.978805
Ag    -5.732479    -2.236685    -2.255427
Au    -3.989311     0.645207    -5.430485
Au     5.018938     0.830695    -4.801949
Au     2.574572     3.543250    -1.611153
Au     3.009385    -3.399625     1.928933
Au    -2.410663     5.021139     2.712481
Au     2.550393     6.117864    -2.397412
Ag    -0.056282     6.269593     1.630494
Au    -2.075142     3.485059    -1.934807
Au    -3.564962    -1.654233    -0.642374
Au     6.130475     0.084623     0.401663
Ag    -1.330792    -1.041704     1.078075
Ag     5.268198    -1.701641     2.422005
Ag    -2.138411     0.765525    -1.050353
Ag     2.596716     0.847705    -0.728357
Au     3.646774     2.793462     3.701469
Ag     5.180443    -1.850950    -3.943427
Ag     0.121245     1.402133     0.637605
Ag     1.206197    -1.483273     6.129894
Au     0.504899     2.477465    -4.994695
Au    -0.041655     3.566288     2.515485
Au    -5.780593    -0.066258    -0.419470
Au    -1.941762    -1.405968    -2.965008
Au    -4.337254     4.916383    -1.611820
Au     4.702037     5.085234    -1.027755
Au     0.171998     6.626361    -1.195068
Ag     0.645914     0.318522    -6.830851
Au     2.912938    -0.792647    -5.409566
Au    -3.098425     0.870304     5.199219
Au     1.735886    -3.188263    -0.647077
Au     3.821051     0.652480     1.827455
Au    -1.347315    -5.808749     2.062309
Au    -0.270272     5.523764     4.358783
Au    -5.205906     0.303357     3.580132
Au     4.597637     4.504931     1.618635
Au     5.301479    -3.788371     0.481539
Au    -1.730081    -0.846651    -5.726696
Au     0.328800     4.645417    -3.089394
Au    -1.746614     1.818864    -6.439863
Au    -1.806274     3.908994    -4.665547
Au    -4.543395     4.390650     1.025081
Au     0.661654    -2.379575    -5.874252
Au    -1.665598     3.275349     4.782152
Ag    -0.244516     0.946357     5.575235
Ag    -4.238850     2.890950    -3.648540
Ag     3.120736    -5.508471     0.023655
Ag    -4.530010    -1.542803     5.630911
Au     1.386908     1.186732     3.185042
Au    -1.493703    -3.567970     3.914220
Au     0.265207    -5.550427    -0.209532
Ag     2.241152     5.176960     3.085706
Au     2.407256     3.025041     1.179152
Au     2.864993    -3.444450    -4.473672
Au    -2.276221     2.935271     0.845072
Au    -4.357599     0.177037    -2.747264
Au     2.922215     1.835136    -6.137169
Au    -0.135473    -5.868755     4.546831
Au    -2.595664    -5.514783    -0.416394
Au    -3.377908    -3.772622    -2.509651
Au     4.873074     2.464294    -0.195872
Au    -4.070615    -1.903852    -4.521488
Ag    -5.216067    -1.897468     1.699081
Au     2.401008     5.699643     0.284002
Au     2.629124     0.962020     5.556709
Au    -3.875195     2.675233     3.175524
Ag    -0.987137    -5.373022    -2.752932
Au     1.868456    -5.218215    -2.535240
Au    -2.858180    -5.884829     4.372553
Ag    -6.049920     2.022419     1.489555
Au     3.952574    -1.537768    -0.086015
Au    -2.805097    -3.436736     1.440808
Ag    -1.768311    -3.545213    -4.875309
Au    -2.966634    -1.244902     3.377942
Au     1.445847    -5.689290     2.323279
Au    -0.328160    -3.827842     6.353060

The Cartesian coordinates and energies of global minima of Ag-Au clusters with 3:1 composition up to 108 atoms are given in the following.
The number of runs over 100 runs for locating the global minima (Rsuc) was also provided in the following.

60
energy: -174.495214	eV, Rsuc: 8
Ag     0.284331    -0.094234     0.460852
Au     0.365295    -0.141453     3.197924
Au    -0.325513    -2.496583     1.654546
Au     2.379893    -1.462048     1.600794
Au     2.237215     1.436843     1.634934
Au    -0.548065     2.189022     1.742809
Au    -2.136759    -0.248504     1.754914
Au     1.123950    -2.395711    -0.816870
Au     2.720238     0.053555    -0.827623
Au     0.880415     2.310179    -0.767578
Au    -1.824196     1.288771    -0.654458
Au    -1.675093    -1.618649    -0.752927
Ag     0.243107    -0.067207    -2.268878
Ag     0.446328    -0.184052     5.874667
Ag    -0.918565    -4.833102     2.818863
Ag     4.421272    -2.789846     2.724029
Ag     4.142763     2.919571     2.792690
Ag    -1.367508     4.408527     2.998767
Ag    -4.495512    -0.392520     3.017392
Ag     2.013063    -4.578333    -2.122056
Ag     5.070280     0.106918    -2.142922
Ag     1.469946     4.619563    -1.974871
Ag    -3.938201     2.602243    -1.815235
Ag    -3.602540    -3.078366    -2.005341
Ag    -1.063794     2.331737    -5.741041
Ag    -0.246320    -2.549930     4.414433
Ag     2.468562    -1.510764     4.360795
Ag     2.327012     1.393620     4.397515
Ag    -0.473388     2.148642     4.503289
Ag    -2.063960    -0.291284     4.514228
Au     3.475308    -2.193090    -2.099059
Ag     3.300627     2.422595    -2.100742
Ag    -1.243433     3.674916    -1.987073
Au    -3.748520    -0.242974    -1.926944
Ag    -0.830066    -3.891929    -2.096643
Ag     3.261059    -3.759121     0.293019
Ag     4.686575     1.579622     0.327876
Ag     0.039473     4.595642     0.507608
Ag    -4.526947     1.228641    -4.183548
Ag    -2.282452    -4.028942     0.432406
Ag     1.776916    -3.875455     2.801760
Ag     4.347875     0.067952     2.786278
Ag     1.407211     3.733234     2.931827
Ag    -2.984950     2.042408     3.042590
Ag    -2.762061    -2.655941     2.949888
Ag     0.516077    -4.802212     0.349429
Ag     4.831043    -1.351863     0.282081
Ag     2.852516     3.835350     0.406739
Ag    -2.668355     3.578617     0.603785
Ag    -4.385947    -1.557272    -4.227314
Ag     1.070082    -2.378652    -3.622467
Ag     2.675972     0.044549    -3.630526
Ag     0.771949     2.361229    -3.584970
Au    -1.902630     1.255021    -3.416721
Au    -1.764231    -1.562517    -3.521314
Ag    -2.577634    -0.049425    -5.725240
Ag     0.126455    -0.076945    -5.040283
Ag    -4.122592    -1.760210     0.515247
Ag    -2.975734     3.583073    -4.240919
Ag    -4.277840     1.107093     0.599591

64
energy: -186.611516	eV, Rsuc: 12
Ag     2.299488     3.721633     2.665497
Ag    -2.448913     2.299611    -4.712881
Ag    -1.806696     1.098987     5.397312
Ag     2.111347    -3.660385     4.060584
Ag     0.852929     0.618471     6.108287
Ag    -3.321908    -2.657385     2.748621
Au    -2.901979     0.077253     3.047297
Ag    -2.467188     2.864870     3.355370
Ag    -0.592282    -3.249098     3.446575
Au    -0.145515    -0.410669     3.757019
Au     0.268656     2.342173     4.040295
Ag     1.539026    -2.514411    -5.070540
Ag     2.575183    -0.889160     4.422720
Ag     2.915484     1.896079     4.720967
Au    -0.602260     0.506486    -3.698401
Ag    -1.408526    -1.083202    -1.479676
Ag    -0.982154     1.744082    -1.175272
Au     1.222235    -1.359270    -2.604010
Au     1.645900     1.477225    -2.276612
Ag    -3.523322    -2.394476    -0.078114
Au    -3.106701     0.436321     0.244061
Au    -2.672634     3.177364     0.552180
Au     0.454187    -2.969517    -0.407124
Ag     0.902104    -0.129844    -0.071485
Ag    -0.594211     4.536608    -0.818366
Ag     0.784068    -4.151473    -2.911642
Ag     3.505735     0.961932    -0.098337
Au     1.303029     2.720147     0.267272
Ag     0.461035    -2.134787     5.792514
Ag     3.856663     3.740456     0.211602
Ag    -4.688476     1.923950     1.960510
Ag    -4.885489     2.243035    -0.831944
Ag    -1.633333    -4.238777     1.010996
Ag    -1.234447    -1.447867     1.347128
Ag    -0.814029     1.379478     1.654439
Ag    -0.412954     4.182791     1.973856
Au     1.089221    -4.590309     1.639168
Au     1.507587    -1.919005     2.028105
Au     1.929471     0.917155     2.357150
Ag     2.623559    -4.636992    -0.719325
Au     2.021304     4.155968    -1.881603
Ag     2.374373     3.036941    -4.411858
Ag     4.449295     1.952508     2.356152
Ag     1.683925     5.464816     0.511475
Ag     3.648511    -3.628734     1.724193
Ag     4.074675    -0.834561     2.048202
Au    -0.999076    -2.241420    -3.986295
Au    -3.245223     0.769684    -2.565830
Ag    -1.798277    -3.882495    -1.824143
Ag    -5.265202    -0.499647    -1.187819
Ag    -5.109926    -0.816895     1.633119
Ag    -2.861764     3.533493    -2.221000
Ag     0.051049    -5.710212    -0.652362
Ag    -0.208718     3.361422    -3.375185
Ag    -0.283058    -0.699719    -6.156892
Ag     4.184773     2.543781    -2.336958
Ag     3.346157    -3.030388    -2.967989
Ag     3.786315    -0.257068    -2.664571
Ag    -2.220021    -1.636859     5.103306
Ag     3.084916    -1.878299    -0.418557
Ag    -3.620589    -1.999571    -2.914144
Ag    -2.832050    -0.434973    -5.052724
Ag     0.122318     2.051307    -5.831835
Ag     2.012403     0.251438    -4.782477

68
energy: -198.548669 eV, Rsuc: 7
Au     0.113415     1.531665     4.035395
Ag     0.341920     1.452858    -5.572889
Ag    -2.413686     2.361127     4.877045
Ag     2.823101     1.259410     4.505313
Au     2.000953     1.579778     1.914221
Ag     4.722970     1.283407     2.360066
Ag    -4.639189    -1.124431     2.244890
Ag     1.575200     2.800213    -3.433849
Ag    -3.547963    -3.554244     3.152520
Au    -2.284059     0.196936     3.147273
Ag    -0.976098     3.983376     3.159050
Au    -1.242448    -2.254580     4.011293
Ag     4.891765    -0.943096     0.579797
Ag     1.990104    -4.454948    -1.244380
Au    -0.140725     0.557614    -3.028098
Ag    -0.655424    -0.376929    -0.407341
Au    -1.738355     2.171462    -1.300165
Ag     2.140740    -0.651876     0.116853
Ag     1.076312     1.883845    -0.791572
Au    -1.701607    -2.795950    -1.332379
Au    -3.190457     0.527608     0.490051
Ag    -4.235189     3.016953    -0.389781
Au     0.424537    -2.933836     0.501069
Ag    -0.787840     1.852138     1.380537
Ag    -1.892242     4.326487     0.491539
Ag     3.177700    -3.158857     0.970538
Ag     5.361449    -0.019987    -2.017189
Ag     4.166612    -1.305923    -4.206956
Au     2.625230     0.251741    -2.539876
Ag    -4.243339    -1.930657    -0.453742
Ag     2.460437    -3.486095    -3.830730
Ag     1.120224    -0.947375     4.917038
Ag    -3.196400    -4.385380     0.426092
Au    -2.104440    -2.024341     1.399698
Au    -3.320922     2.643965     2.257320
Ag    -2.245779     0.592288    -4.833711
Ag    -1.053755    -4.488676     2.293705
Ag     0.278555    -0.674391     2.277526
Au     3.833011     1.578475    -0.265498
Ag     0.927036     4.093382     1.009788
Ag     1.295051    -3.173181     3.162193
Ag     1.459978    -5.337887     1.374106
Ag    -1.373193    -0.085800     5.753170
Ag     3.065263    -0.951773     2.799433
Ag    -3.697796    -1.384490     4.907923
Ag     3.689915     3.733306     1.514647
Ag    -0.172787    -4.348856    -3.086218
Ag     6.491701     1.303906     0.188247
Ag     2.792522     4.070453    -1.150180
Ag    -5.259136     0.543679    -1.320483
Ag    -2.798964    -5.035533    -2.295747
Ag    -3.823852     2.175416    -3.131304
Au     3.638135    -2.201698    -1.660599
Ag    -1.214019    -1.891473    -3.966927
Ag    -3.800900    -2.598387    -3.141672
Ag     5.490943     3.692982    -0.634402
Ag    -5.635629     1.368754     1.390007
Ag    -0.019200     4.360687    -1.682611
Au    -2.779068    -0.253556    -2.238150
Au    -1.202207     2.950350    -3.819960
Ag    -2.740941     4.591690    -2.225405
Ag     1.783146     3.693453     3.647737
Au     0.935323    -1.984758    -2.126278
Ag     1.388605    -1.048022    -4.749313
Ag     3.122232     1.142335    -5.072490
Ag    -4.744700     1.081062     4.023408
Ag    -0.670200    -5.281068    -0.464632
Ag     4.338424     2.435256    -2.864958

72
energy: -210.795622	eV, Rsuc: 11
Ag    -3.853772    -0.072403    -2.609942
Ag    -0.297816    -0.683294    -5.896516
Ag    -5.282199    -0.972210     1.977108
Ag    -3.095649     1.799722    -4.633148
Au    -0.914795    -2.546554    -3.900276
Ag     1.708636    -5.975497    -1.610124
Ag    -2.409508     3.702161     3.319363
Ag     2.188707     3.935275    -1.099016
Ag     0.069193     5.378179    -2.283195
Ag    -2.548837     5.046115    -1.441600
Ag     3.681907    -0.968959    -3.055192
Au     3.593921     1.854202     2.839422
Ag    -3.979197     2.725307    -2.109492
Ag    -4.460807    -1.966825    -0.524710
Ag    -1.775200    -1.600656    -1.371355
Au    -1.129425     0.237750    -3.441094
Ag    -0.951637     4.683688    -4.886086
Ag     0.812925    -4.738054    -3.950062
Ag    -0.964990    -6.305429    -0.780094
Au     2.658285    -3.483061    -2.287238
Ag    -3.269770     3.255673     0.608989
Ag     1.355412     3.408625    -3.810996
Ag    -1.191733     1.710003     1.806135
Ag    -3.572880    -3.206354     1.870814
Ag     2.322829     3.850212     4.301381
Ag    -1.063797    -1.248460     5.672963
Ag     1.632860     0.594384    -4.316408
Ag     3.943597    -2.677109     2.067560
Ag     1.755535    -2.251135    -4.708190
Ag    -1.839718    -5.061632    -3.125292
Ag    -1.789577    -5.359250     1.717967
Ag     3.553286    -4.696252     0.056006
Ag     5.509125     0.365540    -1.383441
Ag    -1.775797     5.529276     1.268860
Au    -1.718695     1.191545     4.499475
Au     2.266159    -0.465361     2.159449
Ag     0.335404     1.081833     6.327229
Ag     4.582005    -2.194766    -0.665021
Ag     3.474279     1.863323    -2.562416
Au     0.940015     1.526531     3.672117
Ag     4.260328     2.372310     0.146365
Ag     4.946824    -0.113352     1.331283
Ag     0.129988    -0.338690     0.329109
Ag    -1.976440     1.199503    -0.876097
Au    -1.323459     3.018776    -2.876074
Au    -2.658851    -4.141540    -0.631271
Au    -2.662061    -0.671921     1.188247
Au     0.000357    -3.814057    -1.463540
Ag     0.776756     1.554243    -1.758942
Au     2.905619     0.022278    -0.552585
Au     1.905337    -2.520356     0.185719
Ag     1.549284     2.050364     0.943085
Au    -0.536426     3.601303    -0.232227
Ag     0.974048    -1.255907    -2.230152
Au    -0.884477    -2.867062     1.054935
Ag    -2.929364    -1.044810    -5.063959
Ag     0.900478    -5.039951     0.941515
Ag    -4.652420     0.853399    -0.036841
Ag     2.921158     4.366807     1.650094
Au    -0.522968    -0.812412     3.029889
Ag     1.261116    -3.012356     2.903481
Ag    -0.327357     3.518137     5.129886
Au    -0.483011     2.047286    -5.315951
Ag    -3.874922     1.360185     2.682704
Au     0.244590     4.056319     2.450851
Ag     4.276835    -0.581085     4.008009
Ag    -3.570723    -2.905508    -3.046718
Ag     0.856421     5.857481     0.438339
Ag    -3.206231    -1.126929     3.874419
Ag     1.617809    -0.971755     4.852072
Ag    -1.423833    -3.343887     3.736740
Ag     3.007313     1.417103     5.493682

76
energy: -223.002835	eV, Rsuc: 15
Ag    -4.436477     0.383866    -2.142740
Ag    -3.227736     5.088449    -1.467292
Ag    -4.173435    -0.325948     2.474614
Ag    -1.392719    -4.671497     0.706626
Ag     0.585996     3.744893    -4.216894
Ag    -3.862899    -4.168070    -0.529824
Ag    -0.226363     3.897451     2.891903
Ag     3.546907    -1.887983     4.617327
Ag     3.449879    -5.158357     0.350752
Ag     1.071662    -2.362181    -5.746343
Ag     4.614349    -0.134470    -3.310895
Ag     4.958212    -0.976679     2.363804
Au    -2.466200     2.472980    -1.909300
Au    -1.995955    -2.165117    -0.301213
Au    -1.215529    -2.300345    -4.186755
Ag    -5.464687     1.198388     0.411095
Au    -2.813109     0.557531     0.155906
Au     0.690947    -0.267366    -3.985787
Ag    -3.352726    -3.020262     1.978952
Ag     3.925436     4.108990     0.338278
Au    -3.549666     3.212552     0.610460
Ag     2.249253     3.963634    -1.970999
Au    -2.222348     1.747764     2.640614
Au    -0.840445     0.239640     4.630197
Ag     0.947541    -4.776868    -0.876028
Au    -0.535367     4.511929    -1.706335
Ag     2.971897    -0.311493    -5.538209
Ag    -2.128278     4.316921    -3.946917
Au     2.714977    -2.201229    -3.487145
Ag    -1.565959    -4.227754    -2.151421
Ag     1.671716    -3.922389     4.442737
Ag    -1.629575     5.274240     0.786325
Ag     4.882172    -0.530211    -0.444789
Ag     1.154352     4.741328     0.523911
Au     3.031267    -3.082912     2.161284
Ag     3.090474     0.713518     3.674363
Ag     2.542831     3.279797     2.614986
Ag     3.260770    -4.709568    -2.460498
Au     2.599930     1.781984    -3.767602
Ag     1.074415     2.367112     4.954841
Ag     4.283903     2.034150    -1.504517
Ag     5.308405    -3.112208     0.575856
Ag    -0.016117    -0.040618    -0.065439
Ag    -1.670428    -0.214818    -2.362622
Ag    -0.796003     2.650512     0.377022
Au     0.554518    -2.663497     0.952383
Ag    -1.413196    -0.957703     2.174527
Ag     0.386002    -2.181194    -1.878003
Ag     0.311673     1.882972    -2.157086
Ag     2.493716    -0.521535     1.152113
Au     2.890000    -2.673267    -0.650566
Au     2.011750     2.124632     0.135401
Ag     0.585129     1.201962     2.435993
Ag     2.358607    -0.070001    -1.677144
Au     1.111688    -1.435199     3.441727
Ag    -4.883796     2.355714     2.903736
Ag    -2.755523    -1.772861     4.496301
Ag    -4.679388    -1.522648    -0.063408
Ag     5.134521    -2.678692    -2.233829
Ag     0.790386    -4.234067    -3.722278
Ag    -0.841836    -3.522932     3.250149
Ag    -3.567840    -2.310193    -2.620965
Ag    -3.508217     0.911425     4.973428
Ag    -0.927402    -0.433504    -6.214627
Ag    -0.574395     1.322142     7.016657
Ag     1.151559    -5.136892     1.964127
Ag     0.970278     1.623773    -5.987502
Au    -1.342515     1.683223    -4.436166
Ag    -2.976028     4.360979     3.112071
Ag     1.605981    -0.214565     5.902019
Ag    -5.134381     3.065201    -1.664785
Ag    -3.230362    -0.378924    -4.668550
Ag    -4.022123     2.280535    -4.170549
Au     4.336638     1.571215     1.306174
Ag    -0.265412    -2.244222     5.700453
Au    -1.615303     2.848835     5.025909

80
energy: -234.954129	eV, Rsuc: 4
Ag     0.018058     0.084029    -0.269519
Ag    -1.241257     0.294328     2.266734
Ag     0.387961    -2.030295     1.615873
Ag     2.568191    -0.303332     0.923876
Ag     0.958859     2.012396     1.599753
Au    -1.628015     2.419810     0.403356
Au    -2.837790    -0.114253    -0.095991
Ag    -1.186917    -2.422169    -0.749614
Au     2.404897     0.347552    -1.876364
Ag     0.752332     2.651492    -1.199049
Ag    -3.148018     3.637433    -1.576106
Ag    -1.591197     1.358059    -2.233831
Au     0.793443     1.614168    -3.833633
Au    -0.879689    -1.810900     4.124187
Ag     2.271295     1.819514     5.276655
Ag     0.683212     0.618558    -6.441013
Ag    -3.643567    -4.651334     1.239645
Ag    -4.404077     1.119730    -2.104342
Ag     1.959392     3.898511     3.381637
Ag     0.392725    -4.683162    -1.458105
Ag     4.658663     0.681575    -3.427703
Ag     1.538385     5.162831    -2.118089
Ag    -3.971767    -3.630322    -3.228120
Ag    -0.526939    -3.834429     5.950486
Ag     0.070342    -0.973821    -2.884023
Ag     0.731602    -4.096403     3.482221
Au     1.345174    -0.081425     3.495913
Ag    -0.272523     2.218312     4.169763
Ag    -2.452449     0.481874     4.799066
Ag    -3.656364    -2.041613     4.275124
Au     1.686335    -2.256836    -0.948323
Au     3.075013     2.905724    -2.789955
Ag    -0.006286    -1.985643    -5.505650
Ag     4.224183     4.157451     1.806186
Au    -2.800209    -1.179319    -2.728033
Au    -0.787099     2.766749    -5.686176
Au     3.301743     2.283185    -0.009995
Ag    -2.774198    -2.178947    -5.328564
Ag    -2.810191     1.369917    -6.829652
Au    -3.994652    -2.603524    -0.602368
Ag     2.947030    -2.404821     2.835156
Au     3.506401     1.632308     2.765497
Ag     3.843362    -0.441645     4.624072
Ag    -4.064917     0.064931     2.431481
Au    -2.471748    -2.222711     1.761930
Ag    -0.851665    -4.541146     1.116038
Ag     4.011772     4.791369    -0.928913
Au     1.744216     4.527742     0.636049
Ag    -3.123314     4.640446     1.029432
Ag    -5.526761    -1.408088    -2.597182
Ag    -0.795632     4.935229    -0.517030
Ag     3.200451    -4.457355    -1.590057
Ag     1.476864     4.120309    -4.759803
Ag    -0.841491     3.949404    -3.201185
Ag     4.185882    -2.552594     0.241915
Ag     1.979571    -4.280421     0.908925
Ag     0.430415    -1.951349     7.749104
Ag     5.778595     1.918276     1.159246
Ag     1.601537    -3.263618    -3.561881
Ag    -5.197898    -2.453834     1.902790
Ag     3.034019     1.908289    -5.387778
Ag    -2.107586    -4.263966     3.621213
Ag     5.081691    -0.595702     2.086954
Au     1.605935    -2.139322     5.284699
Ag    -2.801337     2.594547     2.899544
Au    -1.523822     0.264082    -4.811873
Au    -1.222586    -3.403893    -3.387276
Ag    -2.427907    -4.857668    -1.285523
Ag    -5.566601    -0.396523     0.027525
Ag    -2.069551    -1.609367     6.596287
Ag     2.364878    -0.671759    -4.526274
Ag    -4.373890     2.159263     0.541369
Ag    -4.304274     0.066238    -4.731937
Ag    -3.127084     2.572052    -4.273389
Ag     3.960391    -1.910310    -2.511419
Au     0.079621     0.056441     5.921512
Ag    -0.591415     4.300689     2.212387
Ag     2.530486    -0.293669     7.077717
Ag     5.569844     2.554197    -1.576447
Au     4.847922     0.038478    -0.669133

84
energy: -247.151377	eV, Rsuc: 6
Ag     0.233427    -1.937647     0.556400
Au    -0.462468    -2.788670    -2.045275
Au    -1.054413    -3.101332     2.820683
Ag     4.361997    -0.239299    -2.620959
Au    -0.757820     3.367841     1.633585
Ag    -4.505694     2.773441     0.282086
Ag     2.872261    -2.467392     1.621393
Au    -1.716307    -3.958318     0.229246
Au    -1.862383     1.929494    -2.717504
Ag    -2.419167    -1.334667    -0.468273
Au    -2.281242     4.102533    -0.773138
Ag     1.555487     4.776481     0.556468
Ag     0.213008     2.820541    -0.989378
Ag    -1.754672    -0.467614     2.133414
Au     2.821025     2.291600     0.040962
Ag     4.741617    -2.131523    -0.513954
Ag     0.562887     0.901107     1.096221
Au     0.431027     3.287088    -3.745644
Au     3.145634     0.344592     2.145501
Au     1.788603    -1.395636    -3.060106
Ag     2.181110    -3.333978    -1.002879
Au    -3.639351    -2.523579     1.771719
Au     1.881015     2.822707     2.651864
Au    -2.196106    -0.853708    -3.235013
Ag    -1.143562    -6.508221     0.926548
Ag    -2.092677     1.447770     0.057271
Ag    -0.968435     5.964397     0.797680
Ag    -0.119795     0.011667    -1.524047
Ag     2.513839    -0.504471    -0.473153
Ag     3.993533    -2.954497    -3.137464
Ag     3.478712    -1.579814     4.233305
Ag     0.868775    -4.566920     1.303739
Ag     0.915345     3.348362     5.229647
Au     2.141073     1.439207    -2.547482
Au    -3.178817    -3.373357    -2.204481
Ag     0.577474     5.247828     3.156618
Ag    -0.466265    -5.638051     3.545248
Ag    -0.720746    -3.601879     5.511353
Ag     2.461048    -2.421920    -5.501737
Ag     5.061681     0.652779     0.054168
Ag    -4.843267    -1.508635    -3.416276
Ag    -3.955292    -0.467825     3.825753
Au     0.087935     0.535103    -4.271534
Au    -1.381825    -1.016529     4.844225
Ag    -5.101493    -2.009107    -0.650371
Ag     0.743542    -0.557297    -6.699243
Au    -0.416429     1.467239     3.693453
Ag    -4.190932     0.565544    -1.645783
Ag    -0.038537     0.911135     6.356600
Ag     5.346708    -1.210861     2.115621
Au    -3.019445     1.999279     2.650825
Ag     3.389034     5.088696     2.633926
Ag    -1.969359    -0.366137    -5.951975
Ag    -3.250839    -3.082206     4.459745
Ag     1.089101     2.206582    -6.194820
Ag     4.701817     2.647646     2.087572
Ag    -1.697372     3.900860     4.194737
Ag     1.173864    -1.543584     5.863947
Ag    -4.260330     3.223313    -2.495463
Ag     4.651863     2.518247    -2.043332
Ag    -1.297493    -4.761553    -3.749183
Ag     0.880560    -1.037429     3.158317
Ag     2.856874     0.309963    -5.003307
Ag     4.356509     4.505121     0.026604
Ag     3.681439     3.209468     4.690867
Ag    -4.380339    -4.583459     0.058983
Ag    -0.075570     5.445660    -1.826553
Ag    -4.445378     0.086102     1.141518
Ag     3.143211     3.057334    -4.484673
Ag     2.472973     4.267219    -2.068805
Ag     4.946839     0.767896     4.155669
Au     2.195694     0.892677     4.696298
Ag     1.462447    -4.184839    -3.596323
Au    -0.242446    -2.251048    -4.745897
Ag    -1.629234     2.421349    -5.437259
Ag    -2.524870    -5.957847    -1.496286
Ag    -3.177842     4.636395     1.850284
Ag     1.533561    -3.654857     3.887399
Ag    -2.945107    -2.859481    -4.958339
Ag     0.192163    -5.378320    -1.324214
Ag    -2.040368     4.533149    -3.551286
Ag    -3.880075     1.042867    -4.392664
Ag    -2.993251    -5.105464     2.478032
Ag    -2.609699     1.450697     5.338577

88
energy: -259.339011	eV, Rsuc: 3
Au     0.541195     1.200365     4.456041
Ag    -1.594983    -2.189467     3.657045
Ag    -1.571463     0.491984     2.642779
Ag     0.853890    -1.030639     2.712055
Ag    -3.411104     2.120161     4.067690
Ag    -1.215579    -4.364845     1.846469
Ag    -3.652988    -2.833878     1.772220
Au    -3.609128    -0.214574     0.792522
Au     1.183298    -3.231452     0.947776
Ag     0.888032     1.708948     1.688573
Ag    -2.370595    -3.879877    -5.599271
Ag     3.079182    -1.912846     4.209944
Au     3.057051     0.743251     3.181990
Ag     4.487726     2.944767     2.212972
Ag     1.506669     2.342013    -3.759491
Ag     0.037885     0.151997    -2.565322
Au     1.223009     2.124961    -1.037803
Au     1.682565    -1.804063    -3.740679
Ag     3.627198     3.037762    -1.852723
Ag    -2.464313    -3.770664    -0.661749
Ag    -2.428983    -1.073284    -1.630498
Au    -1.076578     2.803934    -2.369585
Ag    -0.002965    -2.600668    -1.558147
Ag     1.192776    -0.553354    -0.042635
Ag     1.069814     4.591999    -1.999765
Au     2.867355    -2.449983    -1.245046
Au     2.867423     0.257833    -2.204651
Ag     0.121816     4.993947     4.959174
Ag     0.860425    -3.671499     3.686849
Ag    -4.860042    -2.192848    -0.724242
Au    -3.547886     1.594691    -1.457966
Au    -3.010931     2.576580     1.248649
Ag    -0.005555    -5.243639    -0.580263
Au    -1.251647    -1.772174     0.897894
Ag    -1.193252     0.986986    -0.129614
Ag    -0.551402     3.801420     0.257127
Ag     3.383340    -4.091283     2.389647
Au     3.403349    -1.459411     1.418086
Ag     0.504823     5.419919     2.248868
Ag     0.152410     0.807612     7.166232
Ag    -3.019189     4.287009    -0.989801
Ag     5.561387     0.324823     1.882274
Au     3.382113     1.217489     0.393908
Ag     5.792442     2.051242    -0.372999
Ag    -3.631622    -3.069347    -3.207263
Ag     3.221759    -3.680384    -4.970915
Ag    -4.816109    -0.452754    -3.017581
Ag     1.612463     2.998900     6.231678
Ag    -4.801686     4.087684     2.613469
Ag    -2.388667     5.241119     1.769330
Ag     2.695849     0.318840     5.951774
Ag    -3.433477     3.307372    -3.692561
Ag    -4.011716    -0.621373     3.549289
Au     0.418986    -3.710057    -5.232553
Ag    -1.001576    -1.794495    -6.799091
Ag    -6.012658    -1.239550     1.695240
Ag    -5.409433     3.166055    -0.053180
Ag    -2.224926     0.769680    -6.614440
Ag     1.200398    -5.805457     1.894938
Ag     2.841453    -5.079690    -0.273321
Au    -3.449192    -1.297026    -5.349062
Ag    -4.638538     1.250356    -5.227447
Au    -1.183837    -1.909048    -4.056290
Ag    -2.687390     4.785841     4.518432
Ag     2.375370     3.961710     0.659359
Ag     1.848026    -1.752285    -6.482940
Au    -5.311477     1.403964     2.090740
Ag     5.531071    -2.296968     2.849331
Ag     0.511554    -1.430161     5.466446
Ag     5.095324    -0.706877    -0.768449
Ag    -5.957407     0.455091    -0.535826
Ag    -5.813562     2.195964    -2.774517
Ag     5.042065    -3.354769     0.214536
Ag     3.114252     0.289309    -4.924234
Ag     4.450731    -4.274758    -2.452894
Au     1.974805     3.438733     3.511843
Au    -2.351095     0.723191    -3.863694
Ag     0.246989     0.244348    -5.322984
Ag     4.499244    -1.663851    -3.425510
Au    -1.222132     2.753835     5.766145
Ag     4.118678     2.524010     4.970212
Ag    -1.207466    -4.591793    -3.137092
Ag     1.648717    -4.517624    -2.819947
Ag    -1.897412     0.076308     5.408498
Au    -0.949753     3.247860     3.102065
Ag    -0.990583     2.791644    -5.083202
Ag     5.186702    -0.093437     4.621586
Ag     5.268692     1.068644    -3.014452

92
energy: -271.528833	eV, Rsuc: 5
Ag    -0.299557    -2.816102    -0.489566
Au     2.361090    -2.525708     0.449588
Ag    -6.088472     3.134244     0.825171
Ag     1.082347     4.104946    -0.918578
Ag     0.276592     2.380297    -5.187540
Ag    -4.714707    -4.201635     0.886347
Ag    -5.882013    -1.033474    -2.628306
Ag     5.626093     0.062888     2.960283
Au     5.697860     1.404073    -1.769098
Au     4.101287    -0.505210    -0.655785
Ag     2.194391    -3.776803     5.130132
Au    -0.434745    -2.167001    -3.261114
Au     1.285803    -2.196332     3.073003
Ag     2.145047     1.547516    -0.131338
Ag    -4.136867    -1.931392     2.443714
Au     0.269010    -1.802826     5.620118
Au     3.861506    -1.828409     4.033562
Ag     4.810313     1.829126     0.847407
Ag     3.600775    -1.588490    -3.296536
Au    -1.395819    -2.519020     2.106602
Ag    -2.174946    -4.166508    -2.117686
Ag    -0.556322    -1.540360    -5.991766
Ag     3.881129     3.483901    -1.261238
Ag     4.536759     0.403609     5.512611
Ag     0.183094    -5.494592    -1.082679
Ag     0.025766     4.409102     1.692168
Ag    -0.444876    -4.104437     4.200044
Ag     5.295020     0.394454    -4.385973
Ag     0.908050     0.458817     7.105336
Ag    -3.054561    -4.412228     3.163669
Au    -4.100022     0.262580    -0.971999
Ag     0.614637    -4.506172     1.608708
Ag    -5.788830    -1.698420     0.117945
Ag     1.691019    -2.893009    -4.904104
Au    -1.454721     0.350421    -4.069755
Ag    -5.176924     0.627690     1.638097
Au    -1.705234     2.400874     2.830091
Ag     0.418291     1.745058    -2.431860
Au     1.062271     1.904615     2.517572
Ag     6.216952    -1.235793    -2.254490
Ag     0.000561    -4.819017    -3.790963
Au     1.849208    -3.559602    -2.158547
Ag    -4.412266     2.944895     3.101384
Ag    -2.288759    -3.451893    -4.821612
Au    -3.428317     2.593068     0.504786
Ag    -3.469095     0.415467     3.948035
Ag     3.373571    -0.892266    -6.034784
Au     3.196615     1.187191    -2.743513
Ag    -4.203679     0.920022    -3.722225
Ag     6.646923    -0.202451     0.308185
Ag    -0.686822    -0.145257     3.579167
Au    -3.079742    -2.286916    -0.165170
Ag     1.461988    -0.821143    -1.628373
Ag     4.916547     3.090097    -3.854024
Ag    -0.645744     2.078568     0.223576
Ag    -5.092874     2.789922    -1.786689
Ag     1.150762     0.472444    -7.040999
Ag     3.267083    -4.124716     2.539663
Au     0.003428     2.165123     5.062419
Ag    -3.326834    -0.975403    -5.599206
Au     1.291385    -0.163591    -4.379357
Ag     3.029461    -0.173173     1.949183
Ag    -6.748702     0.837013    -0.689931
Ag     3.704841     2.146292     3.464713
Ag     2.782658     3.821229     1.379483
Ag    -2.483863     2.859518    -4.793987
Ag    -4.884918    -3.529883    -1.843568
Ag    -2.701805     2.686642     5.380058
Ag     2.589791     2.396353     6.034129
Ag     2.776121    -5.164392    -0.098127
Ag     4.488581    -3.230858    -1.180946
Ag    -2.427705     0.053892     1.324889
Ag    -2.384294    -2.132985     4.706226
Ag    -2.723311     4.872030     1.989981
Ag     0.386890    -0.490877     1.003485
Ag    -1.679111     0.187168     6.172470
Ag    -2.023506    -4.821138     0.620667
Au     1.958160     0.151381     4.555115
Ag     2.183972     3.689030    -3.540587
Ag     2.840823    -1.512159     6.605428
Ag    -1.348299    -0.270819    -1.311413
Au    -1.714089     4.507566    -0.605139
Ag     4.986652    -2.207645     1.425786
Au     3.003191     1.730434    -5.372185
Au    -3.193298    -1.630002    -2.922091
Ag    -1.622258     0.965674    -6.710445
Ag     1.699453     4.117462     4.004450
Au    -2.354419     2.281088    -2.083591
Ag    -0.622305     4.261902    -3.168208
Ag    -4.383292     5.069211    -0.254275
Ag    -1.044080     4.622715     4.293378
Ag    -3.351764     4.732502    -2.829457

96
energy: -283.634248	eV, Rsuc: 7
Au     1.256236     1.272324     4.054972
Au    -1.045330    -0.433825     4.757394
Ag    -1.763865     4.759144     2.895974
Au     1.518140    -1.577965     4.086612
Ag     0.943810     4.105255     3.972687
Ag    -1.598523    -5.289924     3.952554
Au    -2.602051     0.808409     2.772525
Ag    -3.983630     3.028332     3.565040
Au    -0.884691    -2.843133     3.027579
Ag    -0.055739    -0.331063     2.171850
Ag    -0.356958     2.530942     2.092851
Ag     4.346550    -2.361229     1.210831
Au     2.448658     2.793994     1.952492
Ag     3.765493     4.304687     3.770204
Ag     1.085271    -1.302174    -3.068428
Au    -1.199377    -3.028046    -2.440156
Ag    -0.451300     0.986751    -2.291455
Au     1.395552    -3.541578    -1.301026
Ag     3.372396     3.594492    -3.419493
Ag    -3.555266    -3.305319    -0.783316
Ag    -2.694130    -0.752379    -1.625639
Au    -3.011271     2.147448    -1.721708
Au    -0.957471    -3.810275     0.349693
Ag    -0.098613    -1.315045    -0.529515
Au     2.182651     3.638791    -0.874608
Ag     2.925746    -5.693597    -2.049796
Au     2.743241    -1.054490    -0.732087
Ag     4.943579     3.851898    -1.012879
Ag    -3.265573    -4.033834     2.017933
Ag    -5.164415    -1.893796     1.280665
Au    -4.247716     0.577213     0.414064
Au    -2.952841     3.109310     0.997933
Ag    -1.712844    -6.229137     1.240440
Au    -2.466815    -1.563107     1.121333
Ag    -1.551711     0.907137     0.231314
Au    -0.602139     3.356127    -0.665019
Ag     0.592771    -6.021519    -0.417478
Ag     1.494792    -2.600445     1.392487
Ag     1.188510     1.206778     0.029241
Ag     3.521113     5.145401     1.051277
Ag     5.493665    -0.794363    -0.889107
Ag     2.777790    -0.075789     1.988571
Au     3.945818     1.442833    -0.149415
Ag     2.614676    -3.553365    -3.824110
Ag    -1.970660    -5.529196    -1.557389
Ag     5.559178     0.205988     1.816527
Ag     0.418335     5.690330    -1.526192
Ag     6.664058     1.758716    -0.242365
Ag     0.673355    -5.136305     2.311211
Ag     0.554244     3.420034    -3.253617
Ag    -5.680373     2.791371     1.189555
Ag     3.004530    -2.893627     5.979717
Ag     2.517092     2.799854     5.870760
Ag     0.536186    -1.733876     6.641900
Ag    -5.309861     0.489786     2.962287
Ag     4.304649    -1.382548     3.936881
Ag    -3.526525     0.702686     5.292289
Ag    -1.329493     2.426920     4.707116
Ag    -0.660387     2.013420    -6.860397
Ag     2.225681    -1.318464    -5.629444
Ag    -4.330571     5.252848     1.776605
Ag     5.145716     1.479687    -2.651160
Ag    -1.999184     5.560408     0.129092
Ag     3.019864    -4.825014     0.606528
Ag    -2.230860    -4.653870    -4.297936
Au    -0.344296    -0.738972    -6.607489
Ag     4.100380     1.515802     3.909828
Au     2.387345     1.227430    -2.503958
Au     5.131815     2.985422     1.712192
Ag     3.931446    -1.057409    -3.274517
Ag    -2.069398     4.581256    -2.622570
Au     0.731100     0.929660    -4.786659
Ag    -2.864526     0.347067    -6.259593
Ag    -2.503594    -2.447622    -6.096601
Ag    -5.723671     1.791806    -1.573556
Ag     1.732201     3.225010    -5.786878
Ag     0.312375     1.109514     6.597122
Ag    -4.127024     0.467465    -3.684466
Ag    -1.778774    -2.978968     5.617858
Ag    -4.446384     4.355884    -0.951191
Ag     0.009204    -3.049536    -5.016540
Au     0.696607    -3.999733     4.906502
Ag     0.339350    -5.239564    -3.196402
Ag     0.689924     4.981160     1.216097
Ag    -1.895475     2.194467    -4.342256
Ag     2.817597    -0.037160     5.973181
Au    -1.530217    -0.778386    -4.181497
Ag     3.508973     1.184845    -5.024603
Ag    -5.424423    -1.079719    -1.480472
Au     4.086290    -3.244078    -1.455280
Ag    -3.456220    -1.684160     3.711860
Ag     1.822415     0.858139    -7.318590
Ag    -3.754998    -2.419550    -3.564667
Ag     3.032969    -3.863568     3.355787
Ag    -6.889976     0.268745     0.563912
Ag    -4.440172     3.313734    -3.641799

100
energy: -296.127279	eV, Rsuc: 11
Ag     1.789572    -2.177559    -2.567219
Au     0.758092     3.212849     2.722523
Ag     0.352778    -6.163005     2.617379
Ag    -0.510831     3.274097     5.182165
Au    -1.080807     1.148124     3.420144
Ag    -1.867351    -3.509941     4.613029
Au     0.416296     0.661063     5.669003
Ag    -1.336430    -1.343334     6.390526
Ag     3.360918     4.257774     2.843967
Au    -0.822149    -3.305669    -2.770764
Ag     1.262976    -4.358459    -4.279920
Ag    -5.384298    -1.016829     2.639514
Ag    -2.922214    -0.908659     4.092325
Ag     1.393622    -1.852283     6.228374
Au     2.790691    -4.733628    -1.959639
Ag     0.221859     1.024290     0.894386
Ag     4.827778     1.523292    -3.350021
Ag     0.704772     3.631704    -0.126485
Ag     2.353545    -0.028302    -0.754116
Ag    -2.816323    -0.846022    -5.135729
Ag    -2.604427    -5.309114    -2.036545
Ag     3.248391     5.157070    -2.677121
Ag     1.256047    -1.595003     1.433802
Ag    -3.268682    -3.463567    -4.057742
Au    -0.092550    -1.466813     3.948792
Au     3.357167    -2.631728    -0.210457
Ag    -2.752698    -1.278452    -2.328564
Au     4.393305    -1.095739    -2.365930
Ag     2.843741     2.123635     1.058300
Ag     5.902217    -1.519883    -0.021495
Ag    -3.911228    -5.202509     0.438320
Ag     1.748728     0.581584     3.223523
Ag    -1.323775     6.050434    -2.431071
Ag     2.726537     3.015457    -4.514920
Ag    -4.739239     0.748941    -1.879523
Ag     4.306883    -0.627908    -5.073992
Ag    -1.611523    -1.030388     1.584339
Au     2.269524     0.432625    -3.567655
Au    -3.563298     0.999437     2.014888
Au    -2.133145    -3.205869    -0.247916
Ag     2.291242     2.727241     5.009644
Ag     0.183045     1.484407    -1.963855
Ag    -2.277202     0.897583    -0.514007
Au     3.295979     4.685246     0.025854
Ag     0.705931    -3.719197    -0.389482
Ag    -5.976014     0.848997     0.634732
Au     4.342768     1.635309     3.368600
Ag     1.291250     5.298096     4.433614
Ag    -6.477366    -1.351391    -1.137992
Ag    -3.441701    -3.083746     2.274754
Ag     3.244713     0.158963     5.537749
Au    -0.341973    -0.682820    -3.794755
Au     3.881033    -0.482558     1.623792
Au    -4.546882    -3.286864    -1.568092
Au    -0.613675    -3.639065     2.132546
Ag     1.162498     6.204195    -1.101244
Au    -4.176174     2.904042    -0.065619
Ag     0.862077    -4.033794     4.457374
Ag    -1.829404     3.910909    -4.275802
Ag    -2.307239     1.783726    -6.048612
Ag     5.322270    -0.865888     3.925611
Ag     5.402682     3.214815     1.249772
Au    -1.800410     3.515681    -1.497898
Ag    -2.376926    -5.642406     2.781007
Ag     4.957663     1.065417    -0.577030
Ag     2.205255     0.885562    -6.265521
Ag     1.744789    -1.747369    -5.370470
Ag    -1.714793     3.033561     1.323789
Ag     6.375840     0.629752     1.824702
Au     2.816336     2.612737    -1.757638
Ag     1.243273     5.768171     1.656961
Au     0.125909     1.890709    -4.738840
Au    -1.248019     5.595508     0.267351
Ag    -0.856609    -2.859115    -5.468378
Ag    -5.427801     2.979433     2.380613
Ag     4.277497    -5.171421     0.294789
Ag    -0.301772    -1.138464    -0.961992
Ag    -3.624427     5.027874     1.684181
Au    -2.278808     1.337905    -3.348693
Ag     2.770696    -2.037082     3.786737
Ag     0.645153     4.095760    -2.960781
Ag    -3.693383     5.459327    -1.057189
Ag    -2.347378     1.227065     5.852867
Ag     1.681170    -6.284556     0.132123
Au    -1.118888    -5.701993     0.334885
Au    -4.090483    -1.190829     0.197399
Ag    -0.379901    -0.212368    -6.496787
Ag    -5.861988    -3.193736     0.848030
Ag     2.250287    -4.190037     1.976495
Ag     5.354122    -3.650690    -1.796776
Ag    -4.832236     1.118111     4.416262
Ag    -3.016176     3.159812     3.832415
Ag    -4.204358     3.333120    -2.857259
Ag    -1.154597     5.207776     3.064323
Ag     0.176975    -5.845292    -2.175643
Ag     4.852797    -3.027429     2.101291
Ag    -5.204694    -1.455467    -3.626960
Ag    -4.674324     1.171831    -4.641610
Ag     3.863397    -3.240998    -4.099159
Ag     5.324484     3.694226    -1.530654

104
energy: -308.099550	eV, Rsuc: 5
Au     3.045126    -1.638195    -3.228245
Au     2.831929     2.401311     1.992956
Ag     4.667598    -0.736598     3.830204
Ag     0.176155     2.590520     5.227571
Ag     0.367888     1.197894     2.739885
Ag    -1.665513    -4.599031     4.212315
Ag     4.869069    -2.105260     1.400176
Ag     0.459011    -0.034714     6.365869
Ag    -1.267595    -2.229943     5.785122
Ag     2.089122    -5.606460     3.073440
Au    -1.924954     2.624362    -4.120496
Ag    -4.659369    -1.036575     2.256283
Au    -1.978402    -2.087901     3.079956
Ag     1.008166    -6.505600    -2.166493
Ag     3.941531    -4.215154    -3.740845
Ag     1.251193     1.114714     0.026110
Ag     3.630211     2.135063    -4.724024
Au     1.516095     3.932196    -0.020865
Au     3.712874     2.280889    -0.694233
Au    -2.168191    -1.349175    -5.062536
Ag    -3.487335    -3.551797    -3.908349
Ag     5.265463     3.511414     1.260696
Ag     2.171447    -2.804344     0.517698
Ag     4.489240    -0.509069    -5.255281
Au     0.644853    -1.366563     3.933661
Au     4.360590    -3.148749    -1.198319
Ag    -1.806244    -2.005089    -2.370827
Ag     3.988148    -4.758023     1.211819
Au     5.023404     0.729769     1.336748
Ag    -0.512005    -6.328852     2.252054
Ag     3.582037    -5.783235    -1.354941
Ag     2.584463    -0.435722     2.066530
Ag     6.210463    -0.929470    -0.760022
Ag    -0.184423     4.914926    -3.587623
Au    -3.251813     0.361573    -2.962664
Ag     5.759964    -2.031398    -3.287289
Ag    -0.072900    -1.166431     1.201088
Ag     1.736831    -0.043026    -5.289452
Ag    -2.322461     0.457539     1.863473
Ag    -0.487214    -3.540673    -0.347781
Ag     2.468612     0.923414     4.574638
Ag     2.153338     1.008174    -2.690823
Ag    -1.403361     0.382297    -0.839608
Ag     3.483227    -0.544538    -0.646291
Au     1.746262    -3.875679    -2.075799
Au    -4.177371     0.472650    -0.287994
Ag     0.833056     2.609037    -4.758687
Au     0.427891    -2.354235    -4.087759
Au    -4.554780    -1.905789    -1.786935
Au    -2.394089    -4.421009     1.519619
Au     0.555198     3.995250     2.673536
Ag     0.026285    -1.719663    -6.713939
Au     2.880711    -2.961539     3.238039
Ag    -3.183998    -4.310794    -1.194205
Au     0.239424    -3.702837     2.387869
Au    -1.848479     2.786058     3.325366
Au    -2.870183     2.724520    -1.447936
Ag    -0.936990    -4.648932    -2.916984
Ag    -0.905543     0.895243    -6.199183
Ag     3.939526     5.056634    -0.761253
Ag     6.419728     1.854043    -0.769291
Ag     5.129510     3.389732    -2.753999
Ag    -0.077348     2.664162    -2.014843
Ag     2.716786    -1.683374     5.657493
Au     4.917649     0.592627    -2.760720
Ag    -1.244867    -3.909174    -5.586018
Ag     2.609101    -2.682978    -5.751513
Ag    -0.981574     2.767663     0.673618
Ag     2.667019     3.769113     4.406594
Au     2.383398     3.809052    -2.719670
Ag     3.040435     5.191789     1.962375
Ag     1.308827    -4.922888    -4.597791
Ag     0.528904     6.260378     1.130212
Ag     4.905295     2.086813     3.715535
Au    -3.717905     2.819847     1.284160
Ag    -4.207246     1.384476     3.801775
Ag     0.838351    -1.270420    -1.521416
Ag    -2.021916     5.149458     1.862601
Ag    -0.478572     0.282037    -3.548909
Ag     0.977095    -3.876321     5.065885
Ag     1.430656     6.131037    -1.607236
Ag    -1.106412     5.084299    -0.896553
Au    -1.575164     0.325101     4.563870
Ag    -1.207066    -6.197721    -0.431738
Au     1.389367    -5.485461     0.370040
Ag    -2.727063    -1.900563     0.336402
Ag    -3.807632    -1.210372     4.978323
Ag    -5.007021    -3.392797     0.691837
Ag    -4.213272    -3.591632     3.400966
Ag    -5.979264     0.423236    -2.392560
Ag    -6.414977    -1.027902     0.030441
Ag    -6.029597     1.376665     1.576498
Ag    -3.902511     5.041029    -0.311017
Ag    -5.604147     2.816030    -0.849011
Ag    -2.960598     4.922889    -3.034977
Ag    -4.663886     2.689001    -3.559801
Ag    -4.905095    -1.231049    -4.456477
Ag    -3.613109     0.994307    -5.602851
Ag    -4.044689     4.259529     3.711123
Ag    -2.630161     2.613069     5.875680
Ag    -5.908206     4.248190     1.588683
Ag    -2.322827     0.074431     7.075730
Ag     1.241055     6.214187     3.913304
Ag    -1.224244     5.035075     4.628210

108
energy: -320.351611	eV, Rsuc: 3
Au     3.294301    -1.447106    -2.926525
Au     4.117786     1.640049     1.469644
Ag     5.273856    -0.027359     3.420369
Ag     0.961136     3.367260     4.902496
Ag     0.527507     1.179184     3.165442
Ag    -1.881622    -4.684014     4.101913
Ag     4.872994    -2.278150     1.708931
Ag     1.101533     0.718675     5.921461
Ag     1.183621    -1.941647     6.841986
Ag     1.852302    -5.831772     3.062158
Au    -1.452101     3.113989    -3.623690
Ag    -4.552781    -0.852315     2.300978
Au    -2.018006    -2.074597     3.141040
Ag     0.904923    -6.262939    -2.312805
Ag     3.991847    -4.068286    -3.609720
Ag     1.543674     1.210892     0.510021
Ag    -6.254247    -0.603108     0.046088
Ag     3.034569     3.476360    -0.423986
Ag     5.145304     1.743653    -1.140318
Ag    -1.837557    -0.763879    -4.920034
Ag     4.390692    -5.232774     4.090030
Ag     4.268503    -0.053003    -6.485097
Ag     2.221032    -2.782747     0.694795
Ag    -1.701243     3.957597    -6.242098
Ag     0.607326    -1.521932     4.151106
Ag     4.467312    -3.150071    -0.984996
Ag    -1.598045    -1.595357    -2.233145
Ag     3.883146    -4.923051     1.346351
Ag     6.224735    -0.001945     0.765339
Ag    -0.739880    -6.328778     2.056467
Ag     3.467500    -5.755156    -1.320638
Au     2.742978    -0.545875     2.428415
Ag     5.313691    -2.636304     4.447442
Ag    -3.120701    -3.930346    -1.318836
Au    -2.936276     0.851389    -2.685688
Ag     2.777552     5.153415    -5.056170
Ag     0.061926    -1.085924     1.434323
Au     2.125520     0.288651    -4.828378
Ag    -2.109168     0.624519     2.146475
Ag    -0.441195    -3.327775    -0.311024
Ag     3.157280     1.647831     4.139514
Ag     2.560425     1.223045    -2.167495
Ag    -1.119502     0.698529    -0.499540
Au     3.719363    -0.506701    -0.220541
Au     1.797770    -3.692527    -1.980327
Au    -3.922736     0.816222    -0.070166
Au     1.366714     2.947421    -4.088021
Au     0.657109    -1.990639    -3.894107
Au    -4.362085    -1.428344    -1.757449
Au    -2.472724    -4.259139     1.414134
Ag     2.021797     3.434194     2.223671
Ag    -0.993955    -3.394128    -5.561686
Au     2.778555    -3.194698     3.414777
Ag    -0.360110     1.506599    -5.833436
Au     0.130865    -3.763250     2.406175
Au    -1.635802     2.876146     3.855372
Au    -2.480336     3.123422    -0.977942
Au    -0.832804    -4.207223    -2.952414
Ag    -5.258406     3.224522    -0.509522
Ag     3.288815    -3.603836     6.091093
Ag     1.911733     1.107547    -7.460437
Au     3.455992     2.516202    -5.717849
Ag     0.363681     2.957648    -1.430135
Au     3.195970    -1.019453     5.093490
Ag     4.771352     0.842282    -3.881011
Ag    -2.983331     5.255766     3.421608
Ag     2.850531    -2.341962    -5.580830
Au    -0.634716     2.957798     1.233050
Ag     0.472231    -1.151986    -6.534636
Ag     3.978143     3.476769    -3.142912
Ag    -2.731341     5.478379    -4.126158
Ag     1.385232    -4.595879    -4.586132
Ag     0.820967     5.144115     0.290368
Ag    -0.182835     5.096754     2.956477
Au    -3.422990     3.061199     1.669631
Ag    -4.063157     1.379366     4.014844
Ag     1.082584    -1.044979    -1.242947
Ag    -1.999039     5.340274     0.740238
Ag    -0.115488     0.676549    -3.167953
Ag     0.736875    -4.200024     5.105160
Ag     1.814760     5.180454    -2.410438
Ag    -0.995308     5.386279    -1.939543
Au    -1.554285     0.188547     4.870068
Ag    -1.301528    -5.940106    -0.645577
Au     1.288209    -5.421119     0.339970
Ag    -2.597168    -1.629838     0.419030
Ag    -3.885662    -1.304370     5.035491
Ag    -4.967611    -3.060651     0.565518
Ag    -4.333389    -3.508361     3.281122
Ag    -5.681162     0.988156    -2.230038
Ag    -4.776750     5.372207     1.207534
Ag    -5.823702     1.640306     1.759819
Ag    -3.798439     5.475181    -1.463538
Ag     5.857751    -0.897366    -1.925000
Ag     1.094616     3.736876    -6.733870
Ag    -4.239650     3.271344    -3.191449
Ag    -4.600443    -0.553213    -4.343340
Ag    -3.174924     1.722668    -5.305183
Ag     5.418829    -1.814691    -4.566620
Ag    -1.190819     4.986405     5.616021
Ag    -1.455918    -2.471389     5.858449
Ag    -1.003036    -0.228647     7.511985
Ag    -5.348274     3.813649     3.472475
Au     0.022776     5.225259    -4.557799
Ag    -3.440157     0.922750     6.737131
Ag    -3.271590    -3.008221    -3.935170
Ag    -3.571345     3.560631     5.702525
Au    -1.132856     2.354024     6.454352

The Cartesian coordinates and energies of global minima of Cu-Au clusters with 1:1 composition up to 108 atoms are given in the following.
The number of runs over 100 runs for locating the global minima (Rsuc) was also provided in the following.

60
energy: -199.346823	eV, Rsuc: 19
Au    -3.600742    -1.178114    -3.739676
Au    -3.155711     3.627867    -1.639973
Cu    -4.515093    -0.363855     1.331742
Cu    -1.864395    -4.598940    -0.216197
Cu     0.490335     1.822371    -4.982795
Au     1.284632    -3.243201    -4.117557
Au    -1.153594     3.234682     3.189232
Au     2.045285     4.534279    -0.749309
Au     3.162298    -3.758270     0.732487
Cu     2.284669     1.103017     5.082520
Au     4.701685     0.262664    -2.317529
Au     3.615088     0.988173     2.888349
Cu    -3.346653     1.216456    -2.663916
Au    -2.799027    -2.976174    -1.965655
Cu    -1.165390    -2.216395    -3.926234
Au    -1.576324     0.336590    -4.453217
Au    -4.165239    -0.780518    -1.166385
Au     0.881631    -0.722323    -4.678131
Au    -2.571210    -1.185102     2.751655
Cu     2.180646    -3.536761    -1.697496
Au    -3.866366     1.653472    -0.083660
Au     1.294961     3.264115    -2.969092
Au    -2.220230    -0.742220     5.334288
Cu    -0.743135     0.512781     3.608329
Au     0.641240    -4.313226     0.263910
Au    -0.577662     4.177671    -1.153511
Au     2.641502     1.079717    -3.727645
Au    -1.351609     2.802235    -3.428415
Cu     2.956069    -1.470185    -3.236944
Au    -0.339632    -4.031780    -2.230837
Au    -1.230847    -3.383661     1.945743
Cu    -2.147826     3.394455     0.768087
Au     4.244944     0.646888     0.281446
Cu     0.446572     3.845296     1.212089
Cu     1.320559    -2.965746     2.352021
Cu    -2.854431     1.378395     2.326837
Cu     1.231295     2.075484     3.025851
Au     3.959671    -1.832139    -0.845830
Cu     3.343678     2.377062    -1.514040
Au     1.603204    -0.645686     3.438927
Au     2.832151     2.816669     1.076927
Cu     3.418254    -1.376186     1.715320
Cu     0.055521    -0.069468    -0.505251
Cu    -1.755136    -0.628157    -2.074191
Cu    -1.494990     1.773904    -1.080875
Cu    -0.890074    -2.339215    -0.372600
Cu    -2.219437    -0.211256     0.404695
Cu     0.634958    -1.633050    -2.291595
Cu     0.269956     0.881342    -2.737904
Cu     1.814101     0.473270     1.138913
Cu     1.576184    -1.898192     0.095475
Cu     1.007412     2.206277    -0.642975
Au    -0.541746     1.519018     1.294964
Cu     2.343103     0.086409    -1.364015
Cu    -0.222557    -1.055391     1.724362
Au     0.017739     2.212152     5.344434
Cu    -3.224578    -2.495809     0.569970
Cu    -0.474467    -2.069452     4.023766
Au     0.335445    -0.362482     5.784126
Au    -2.566688     1.780239     4.866985

62
energy: -206.204153	eV, Rsuc: 17
Cu    -0.102741     0.378529     0.442976
Cu    -1.329630    -1.332240     1.761781
Cu     1.763751    -3.193620     1.807099
Cu     2.274600    -0.198092    -0.158048
Cu     3.505073     1.807210    -1.311477
Cu    -2.476820     0.826927     0.975497
Au    -2.788358     2.717682    -3.087372
Au     0.405125    -2.013719     0.006323
Cu     4.214624    -2.294195    -2.533762
Cu     1.085432     2.139610    -0.811473
Cu    -1.427899     1.541448    -1.280467
Cu    -3.172867     0.206031    -2.529221
Au     2.966631    -0.175272    -2.712696
Au     1.045629     2.342683     4.123596
Au    -2.464686    -1.282996    -4.550547
Cu     3.668060    -1.177177     1.729464
Cu     3.196845     3.067520     2.871362
Au    -3.181106     3.267971     1.484752
Cu    -1.795126    -0.966642    -0.742187
Cu     1.144464    -4.311105    -0.531349
Au     0.011038    -2.521856     3.580602
Au    -3.021876    -2.837391     0.543824
Cu     1.624912    -2.211778    -2.122179
Cu    -1.868699    -0.792939     4.147186
Cu     1.030308    -0.652827    -4.257459
Cu     1.211425    -0.770756     2.145638
Au    -1.160603     1.455486     5.196722
Cu     1.552702     1.719333     1.647151
Cu    -0.634791     0.933952     2.776519
Au     2.251491     3.917949    -2.162617
Au    -2.097108    -3.875897    -3.810377
Cu    -4.830028     1.275370     1.501870
Cu     0.476519     4.526733    -0.362217
Au    -0.988221     0.839806    -3.725307
Cu     0.489322    -0.024614    -1.872786
Cu     0.715192    -0.223382     4.556904
Au    -4.295240    -0.556113    -0.273128
Cu    -0.727508     2.711317     0.915418
Au    -3.916770     2.045287    -0.795207
Au    -3.380509    -2.321571    -2.158398
Au     2.546670    -1.978410     3.927585
Au     4.687974    -0.526151    -0.706191
Cu    -1.265207     3.308525     3.295650
Au    -3.806254    -0.936590     2.370643
Au     4.014105     1.300018     1.136968
Au     0.421248    -4.229007    -3.050841
Au     3.178972    -2.700356    -0.231748
Au     2.951889    -4.431887    -2.315902
Cu    -2.112258     3.918875    -0.812694
Au    -2.509309    -3.127900     3.158935
Au    -3.082042     1.423074     3.426416
Au    -0.170846    -2.662323    -5.178101
Cu     1.472928     1.765960    -3.316298
Au    -0.299077     3.411365    -2.584479
Cu    -0.786077    -1.851602    -2.838392
Au    -1.352099     5.122541     1.358898
Au     2.963728     0.574445     3.504433
Au     2.823537     3.620170     0.384916
Cu    -0.730182    -3.769833     1.394255
Au     2.410925    -2.818123    -4.375060
Au     0.946230     4.192474     2.195005
Cu    -1.277410    -3.591925    -1.170406

64
energy: -213.195523	eV, Rsuc: 13
Cu    -1.137582    -2.792961    -0.013314
Au    -3.230097     0.506787     3.146660
Cu     4.618658    -0.760754     1.845194
Cu     1.584691     0.107805    -1.258313
Cu    -1.904256     5.151005     1.237655
Cu    -1.025780     1.763960     3.818483
Cu    -1.726801    -1.285359     2.083886
Cu    -3.391608    -2.000259     3.749298
Au    -2.272344     3.099005    -0.122247
Au    -4.902642    -0.494577    -1.006421
Au     2.786179    -4.206492    -1.622821
Au    -4.211452    -1.316247     1.425528
Cu     0.310636     3.424508    -0.650662
Au    -2.876530     3.050182     2.468062
Au     2.755426     2.370686    -0.887684
Cu     2.816300     3.408817    -3.205876
Cu    -2.833575    -3.525031     1.643783
Cu     1.167744    -0.427322    -3.715874
Cu     1.041136    -1.890098     4.287472
Cu    -0.078420    -0.608468     0.421911
Cu     0.550978    -2.476808     1.897604
Au    -3.604460    -2.800199    -0.781432
Cu     0.392878    -0.023077     2.757857
Au    -0.533308    -1.181611    -1.945875
Au    -1.301967    -0.730389     4.568098
Cu    -1.454482     1.196658     1.409181
Au     0.523119     5.636677     0.676665
Cu    -2.444951    -0.582069    -0.280704
Cu     2.258520    -0.698658     1.144824
Cu     1.341847    -2.358233    -0.596078
Au    -1.235732     5.344050    -1.243686
Au     1.246000    -4.378263     3.449533
Au     2.841746    -0.098157     3.588086
Au     2.289455     4.972196    -1.161156
Au     3.489278     1.513633     1.553598
Cu    -3.870578     1.219771     0.714892
Cu    -1.282954     0.674657    -3.510773
Cu    -1.546502     3.120074    -2.560918
Au    -3.221148     1.279689    -1.879904
Au    -0.471750     2.750321    -4.832361
Au     3.059844    -1.679601    -2.372700
Cu    -1.642295    -3.403727    -2.417764
Cu     1.590548     2.136936     3.207543
Au     3.340029     0.882522    -3.009562
Au    -0.151266     0.307280    -5.759497
Cu     3.967190     0.054204    -0.573497
Au     0.531195     4.498583    -3.060375
Cu    -2.954099    -1.161457    -2.697293
Au     0.866696     0.604669     5.156913
Au     0.251410    -4.636146    -1.111967
Au     3.809522    -2.468217     0.108534
Cu    -0.807303     1.211648    -1.052622
Cu     1.045730     1.526713     0.811636
Cu     0.850725     1.959220    -2.745132
Au     3.019414    -2.616003     2.670164
Au    -1.156461    -3.247321     3.645897
Au    -2.296468    -5.041379    -0.462066
Au     1.933491     1.762632    -5.042883
Au    -0.259496     3.400424     1.943522
Au    -0.518524    -4.792155     1.501851
Au    -1.009179    -1.776791    -4.409085
Cu     1.994710    -4.259746     0.888704
Cu     2.187352     3.753419     1.182003
Cu     0.891566    -2.971156    -3.014497

66
energy: -220.005394	eV, Rsuc: 15
Au    -1.130060    -1.867058     0.330780
Cu    -0.216524    -3.386647    -1.514927
Au     0.155200    -3.101519     3.487310
Au     3.504542    -1.257195    -1.256125
Cu    -0.995394     1.674271     2.528266
Au    -3.789642     2.348219     0.189187
Cu     1.157732    -1.770120     1.524374
Cu    -3.657546    -1.949090     0.439963
Cu    -1.206265     2.323024     0.065936
Cu    -2.383452    -1.997691    -1.862496
Au    -2.436901     4.400467    -0.712551
Au    -2.316484    -4.161433    -0.151629
Cu     1.099114     2.449869     1.204556
Cu    -0.955604    -0.909128     2.710922
Cu     3.588505     2.490759     1.004040
Au     0.262966     1.896713     4.755270
Cu     1.256906     0.440496     2.852492
Cu    -0.294598     3.582165    -1.889592
Au     2.256523     4.664961     1.702879
Cu     1.918495     0.060444    -2.941300
Au     2.100508    -3.338267    -0.291500
Cu    -2.156241    -3.111110     2.272070
Au     2.456379     2.656193     3.385438
Cu    -2.565574     0.101116    -3.483473
Cu    -2.456658     0.272388     0.938459
Cu     0.006514     0.293287     0.774214
Au    -0.160167     4.604783     0.562819
Cu    -1.279688     0.175313    -1.304604
Cu     2.455273     0.299375     0.523391
Cu     0.963570    -1.157682    -0.953912
Au     2.534696    -1.667106     3.686628
Cu     0.014427    -4.000768     1.056042
Cu     0.140065     3.861730     3.041452
Cu     0.916236     1.495989    -1.152187
Au     3.837140     1.334354    -4.103775
Au     5.005794     0.318184     0.299452
Au    -2.206646    -2.193154    -4.506083
Cu    -4.914953     0.238010     1.110680
Au    -2.013342    -2.108857     4.695978
Cu    -0.751870    -0.181505    -5.284304
Cu    -2.535499     2.210112    -2.062272
Cu     2.516068     0.598353     4.938951
Cu    -1.989043     0.505223     4.504598
Cu    -2.275598     3.740686     1.818606
Cu     5.257740     0.138398    -2.341180
Au     2.033437     3.792182    -0.786409
Au    -3.567092     1.683105     2.792022
Au    -2.001049     3.135568     4.315747
Au    -4.453353    -3.446016    -1.498731
Au    -3.516825    -0.989940     2.875334
Au     1.400806    -1.501516    -5.005677
Cu     1.840203     2.687412    -3.170560
Au     2.378880    -3.898253     2.232469
Au    -3.852921     0.041904    -1.230615
Cu     1.952439    -2.620126    -2.777088
Au    -4.472643    -1.570612    -3.273367
Au     1.452319     1.134515    -5.218214
Au     0.295453    -0.771737     4.951376
Au     3.838278    -1.277609    -3.946763
Au    -0.025643    -3.583695    -4.080245
Au     3.457443     1.620905    -1.454411
Cu    -0.285094    -1.238974    -3.091533
Au    -0.376974     1.413879    -3.338119
Au    -2.290282    -4.308666    -2.852662
Au     3.830587     0.462269     2.677874
Cu     3.645387    -1.781146     1.286729

68
energy: -226.963212	eV, Rsuc: 17
Au    -0.201561    -0.717538     5.133700
Au     3.275870     4.002223     2.000482
Au    -2.139326     0.870054     3.976591
Au     4.522618     2.085269     0.754819
Cu    -0.030739     2.032115     0.264194
Au     0.278033    -4.148786    -1.952914
Au    -3.328732    -2.828469     1.470969
Au     0.275051     1.340293    -4.672299
Cu    -0.943688    -2.043284     0.860044
Cu    -1.553997     0.408587     1.561211
Au    -0.719697    -2.773000    -4.083674
Au     0.633230    -2.058719     2.937560
Cu     0.867768    -0.341254     1.030154
Cu     2.011215     1.807543     1.607133
Au     2.068435     0.813749     5.063018
Cu    -1.442983    -2.260076    -1.674481
Cu    -0.552858     1.794672    -2.252674
Cu    -4.157637     1.796506    -2.341509
Cu    -5.297266    -1.555233     0.400710
Cu    -1.763702    -4.214608    -0.127422
Cu    -3.013701    -0.840783    -0.148091
Cu     3.817050     1.805982     3.318626
Au     4.055642    -2.415591     3.069705
Cu    -0.739211    -0.117370    -0.716331
Au     0.923679    -1.121987    -5.282575
Au     2.815606    -3.668349    -1.021370
Au     3.459145    -1.216835    -1.784354
Au     4.759821    -2.230405     0.390016
Cu    -3.183745    -2.150954    -3.495583
Au    -3.918652    -0.322626     2.253957
Au     4.408311    -0.356753     4.667487
Au    -4.084326     0.099817    -4.386613
Au    -2.259381    -4.457901    -2.697465
Cu    -1.820457    -1.529958     3.207631
Cu    -2.460658     1.656357    -0.491145
Cu    -0.864561     2.714954     2.640717
Au     0.670310    -4.027321     0.670808
Cu     1.029373    -1.882284    -0.924348
Cu     1.554465     0.695566    -1.248371
Au     0.759125     4.177290     1.328283
Au    -3.268313     2.291143     1.883482
Cu     3.238348    -0.050268     0.399688
Cu     2.367700     0.217828    -3.595707
Au     1.799899     2.658919    -2.918222
Cu     0.357698     0.639372     3.163755
Au     0.184519     4.081090    -1.300683
Cu     2.409806    -2.318187     1.154142
Au    -4.878063     0.968445     0.067775
Au    -4.216542     3.509541    -0.298838
Au     1.470710     3.036799     3.718512
Au     3.905670     1.437055    -1.790156
Cu     0.079040    -0.597721    -2.962047
Au    -2.286406     1.977145    -4.178613
Au    -1.212000    -3.978388     2.505729
Cu    -1.730829     3.874498     0.445260
Cu     2.392840     3.068640    -0.441800
Cu     1.758595    -2.464161    -3.247761
Cu    -1.589386    -0.458708    -4.843968
Cu    -0.228977     1.893775     5.219619
Au    -3.863079    -3.063829    -1.145777
Cu     5.523260     0.010952    -0.485931
Cu    -0.383667     3.696432    -3.805591
Cu    -2.396616     0.017464    -2.502990
Cu     2.636622    -0.348622     2.817821
Cu     2.221655    -1.710375     4.854213
Au    -2.328165     3.673252    -2.106277
Au     5.145611    -0.160881     2.105258
Au    -4.817798    -0.722102    -2.017490

70
energy: -234.195438	eV, Rsuc: 18
Cu    -0.739386    -3.037888     4.321579
Cu    -0.958871    -2.382108     1.923443
Cu     2.544315    -0.258488     4.660282
Cu    -1.851595     4.709114    -1.899690
Cu     3.534141     1.666411    -0.871566
Cu     0.228342    -2.155507    -0.437533
Cu     0.279716     1.057891     5.215842
Au    -2.018205    -4.602321     2.672387
Cu     1.193368     3.716473     2.159739
Cu    -4.071485    -0.722116     1.526110
Cu    -1.745168    -0.667248     4.999527
Au     3.836140    -1.576926     2.844756
Au    -3.034445    -2.256508     3.416044
Cu     0.097997    -0.299550     1.215327
Cu     1.633763    -0.473405    -2.680997
Au    -2.764721     0.989195    -4.526637
Au    -2.019063     1.814143     4.321533
Au    -2.937630     3.513692     0.066083
Cu     0.040047     1.565428     2.786129
Cu     2.198921     3.886905    -0.336481
Cu    -2.364578     0.276469    -2.105232
Au     0.631232     4.333141    -2.365920
Au     0.596497    -4.352228     2.549192
Au    -0.024580     3.510033     4.410924
Au    -1.266402     3.273634    -4.034745
Au    -1.006148    -1.050740    -5.199098
Cu     2.221875     0.320968     2.255917
Cu     1.611568    -2.149544     1.711191
Cu     3.691479    -2.385046     0.358752
Au    -3.576815     1.829597     2.093932
Cu    -0.667487    -1.539596    -2.721150
Cu    -0.866844    -4.296994     0.339728
Au    -1.457807    -3.535800    -4.089629
Au    -3.196339    -1.612799    -3.546768
Cu    -1.474958     1.545974     0.642682
Cu    -1.050266     2.417854    -1.638214
Cu     1.100764     1.837579     0.456132
Au    -4.038520     0.092938     4.028103
Au    -3.430052     2.688476    -2.439582
Au     1.571051    -0.013899    -5.174658
Au     2.228535     2.220577     3.994296
Cu    -3.834224     1.101009    -0.340654
Au    -3.187265    -3.084719     0.844074
Cu    -1.549661     3.441887     2.318956
Cu    -1.918173    -0.076669     2.583484
Au     2.176457    -0.438706    -0.212064
Cu    -0.114565     0.236687    -1.101258
Cu    -0.333180     0.883685    -3.583696
Cu     1.404646     1.947078    -2.019502
Au     1.736014    -4.166867     0.111116
Au     3.353800     2.468301     1.526981
Cu     2.349528    -2.632200    -1.829087
Au     3.237556    -4.067567     2.293949
Cu    -2.010520    -0.939663     0.075522
Au     3.467889     1.094891    -3.424750
Cu     1.920166    -2.772154     4.112259
Au    -0.321559     4.000704     0.147162
Au    -4.207340    -1.400978    -1.020658
Au     0.344307    -0.886239     3.632191
Cu     4.361234     0.079025     0.932775
Au     4.464565     0.926772     3.369745
Au     1.114644    -2.588187    -4.182095
Au     3.205458     3.604567    -2.647277
Au     1.401245     2.659555    -4.461832
Au    -4.819556     0.457658    -2.772514
Cu     4.142740    -0.706820    -1.668537
Au     3.522360    -1.529026    -3.977345
Cu    -2.192994    -2.996612    -1.506624
Au     0.148228    -4.039592    -2.079389
Au    -0.540186     1.526398    -6.022658

72
energy: -241.095083	eV, Rsuc: 14
Cu    -3.987127    -1.325814    -1.613054
Au    -2.762601     3.670121    -0.499367
Au    -4.518313     0.414041     3.344500
Au    -2.501556    -4.426370     2.355132
Cu    -3.404129     2.902029    -2.882968
Au     0.444533    -4.146331    -1.945361
Cu    -0.488919     3.607063     4.220216
Au     2.477067     3.906957    -0.115086
Au     2.857079    -4.082120     2.806521
Au    -0.309135    -1.231280     6.131006
Au     4.562311     0.938046    -2.930325
Au     4.006910     0.995342     3.955468
Au    -3.446918     1.139890    -1.041520
Cu    -3.255984    -2.849795     0.461597
Au    -1.854760    -2.780142    -1.709397
Cu    -1.877837    -0.275867    -2.640723
Au    -4.349001    -0.516877     0.859402
Cu     0.300933    -1.628085    -2.683755
Au    -3.584501    -2.054043     2.940333
Au     1.706472    -4.108331     0.410985
Cu    -3.627126     1.992748     1.434981
Cu     1.357458     2.304083    -1.858502
Au    -2.537904     2.060465     3.841643
Cu    -2.398940    -0.434953     4.702007
Au     0.151272    -4.350374     2.630015
Cu    -0.155601     3.813221    -0.305942
Au     1.218280     4.761863    -2.318720
Cu    -1.218728     2.139393    -1.995278
Au     3.822998    -1.608311    -3.536352
Cu    -0.971981    -4.264058     0.265005
Au    -1.451062    -2.900059     4.370705
Au    -1.669414     3.717991     1.925839
Cu     2.173678    -0.543026     0.149722
Au     0.983590     3.871653     2.099396
Au     1.296499    -2.698687     4.576999
Cu     1.844805    -0.142586     5.010267
Au     1.772762     2.352509     4.162643
Cu     2.437504    -2.512817    -1.526965
Au     3.565276     3.389944    -2.481673
Au    -0.409739     1.228255     5.251482
Cu     3.189691     2.451619     1.945649
Au     4.272056     0.127315     1.446022
Cu    -0.019339    -0.255699     1.256793
Cu    -1.992051    -0.775988    -0.140836
Cu    -1.373909     1.675299     0.433801
Cu    -1.235152    -2.297418     1.868955
Cu    -2.245710     0.047194     2.253818
Cu     0.216825    -2.168552    -0.272707
Cu     0.107027     0.251811    -1.079909
Cu     1.968712     0.333153     2.559417
Cu     1.357839    -2.145223     2.056227
Cu     1.193889     1.811809     0.593206
Cu    -0.251867     1.674466     2.722985
Cu     2.307891    -0.029389    -2.300233
Cu    -0.157387    -0.770865     3.637783
Au     1.748024    -3.140451    -4.009962
Au    -0.794179    -1.018970    -4.953025
Cu     3.614380    -2.401421     0.948959
Au    -3.103263    -2.039075    -3.952479
Au    -4.129062     0.456742    -3.526780
Au     3.479984    -1.551921     3.429347
Cu    -3.029224    -0.211949    -5.671495
Cu     1.766567    -0.704668    -4.765753
Cu     0.182368     3.151254    -4.036300
Cu     0.234256     0.741683    -3.466725
Au     4.418985    -0.913200    -1.024029
Au     0.336306     1.232836    -5.894076
Au    -1.891415     1.648250    -4.468158
Au     2.395120     1.775628    -4.250110
Cu     3.484646     1.537452    -0.597348
Au    -1.374756     4.546089    -2.561917
Cu    -0.875406    -3.363496    -4.001991

74
energy: -248.044931	eV, Rsuc: 16
Au    -4.997213     0.740807    -1.574943
Cu     1.301847     3.894905     1.168488
Au    -1.773874     1.736111    -4.487116
Cu     2.205948    -0.460334    -3.805778
Au     0.809926    -2.384586    -2.821754
Cu    -1.682814    -1.839100    -2.126168
Au    -0.587898     3.387238     2.908436
Cu     0.751106     4.114690    -1.411177
Au    -1.697699     4.701978    -2.111843
Au     0.451217     1.757291     4.789421
Au     2.938198     2.982377    -0.633170
Au    -3.249277    -3.749175    -2.446420
Au    -1.796976    -3.492623     2.587885
Au    -4.364073     0.765340    -4.228565
Cu    -2.641018     0.463343    -2.466177
Cu    -0.272606     0.026900    -3.162584
Au    -5.135407     2.108150     0.700903
Au     4.091751    -1.092992     4.497595
Cu    -2.368447    -3.255367    -0.019871
Au    -3.477994     0.439385     1.945572
Au    -3.682989     4.136844    -0.294331
Au     3.364299     1.813334    -4.317422
Au     0.201032    -1.351853    -5.202882
Cu    -1.590811    -1.240588     1.383649
Au     3.067082     1.345051     4.163111
Au     2.662355     4.032746    -3.116347
Cu     1.519296     1.824724    -2.563574
Cu     0.432808    -4.607559     3.300294
Cu     1.426654    -0.389838    -1.364101
Au     0.123974     3.614628    -3.863778
Au     3.724656     0.519038    -1.981191
Cu    -4.214639    -1.425457    -2.783218
Au     5.182938     1.677037    -0.004049
Au     1.957085     3.708509     3.634656
Cu     1.726112    -3.959827    -0.928670
Cu     2.359403    -0.651312     2.692310
Au    -1.048237    -0.218523     5.641462
Cu     3.235480    -2.039101    -1.942453
Cu     0.724792     1.869428    -0.179931
Cu    -0.165039    -0.258405     3.277348
Cu     1.259578     1.652516     2.342512
Au     4.719142     0.272597     2.280229
Cu     4.729940     2.765813    -2.359566
Cu    -2.865457     1.721823    -0.308027
Cu    -0.963587     0.097322    -0.724075
Cu     0.540998    -2.454993     2.129961
Cu    -2.999701     2.970249     1.944120
Cu    -0.017607    -2.279066    -0.362037
Cu    -0.990140     2.278439    -2.007982
Cu     0.670435    -0.299413     0.978698
Cu     2.407165    -1.929387     0.430450
Au    -1.122880     3.608105     0.271494
Cu    -1.129945     1.327526     1.487313
Cu     2.902411     0.622462     0.464816
Au     2.362723    -4.214497     1.613708
Au    -0.304051    -2.474397     4.573160
Cu    -2.465080    -1.219975     3.713377
Cu     1.529286    -0.636297     5.066165
Au    -4.851563    -2.695310    -0.674731
Cu    -5.481576    -0.462927     0.609121
Cu     4.144822    -2.341604     2.170785
Cu     3.542603     2.590869     1.877602
Au    -3.971849    -2.186048     1.757513
Au     2.280970    -2.906716     3.959529
Au    -0.755974    -4.297007    -1.809634
Au     4.185676    -3.626377    -0.152658
Au    -2.324667    -0.978381    -4.522326
Au    -3.544259     2.829781    -2.633120
Au     0.846604     1.309730    -5.062836
Au     4.794974    -1.075146    -0.051941
Cu    -3.258247    -0.807936    -0.381518
Cu    -1.975660     1.392354     3.846088
Au    -0.167534    -4.564203     0.781663
Cu    -1.238496    -3.233118    -4.101467

76
energy: -254.802540	eV, Rsuc: 18
Au     0.741418     1.375389     5.838379
Cu    -3.510004     0.123311     4.281748
Au     4.172109    -1.230807    -3.222710
Cu     0.251846    -0.582192     2.222438
Cu     2.526979     0.504672     2.147797
Au    -3.573142    -3.713323     1.743523
Cu    -2.984228     0.878561    -0.003869
Cu    -2.775506     3.133386     1.074660
Cu    -2.256701    -0.236400     2.212426
Cu     1.466902     2.695874     1.128622
Cu     0.552282     1.664170     3.313586
Cu     3.108571    -1.037667     0.217454
Au     4.146779    -0.650556     3.666088
Au     1.846542     3.931057     3.321669
Au     3.905238     2.223000    -2.383727
Au    -4.596272    -1.753524    -2.017886
Au    -1.852170     0.552142    -5.925521
Au     1.664297    -1.371419    -4.003471
Cu     0.518862     1.005844    -3.377884
Cu    -0.541011     3.396834    -2.786702
Au    -1.463079    -5.073689    -2.146009
Cu    -2.260338    -0.661076    -2.006440
Cu     1.632164    -0.527482     4.370589
Cu     2.477857     0.104190    -1.983782
Cu     1.450014     2.436381    -1.424005
Au     0.798736    -4.411769    -0.894425
Au    -0.309461     3.514376     4.831165
Au    -4.317895     1.289189     2.141310
Cu    -1.291849    -2.568711     1.598005
Au    -0.948855    -0.167360     4.460334
Cu    -4.267354     0.850002    -2.145427
Au    -2.802366     2.924005    -1.564595
Au     1.840565     3.166691    -3.814693
Cu    -3.259183    -1.657984     0.176771
Cu    -0.832956     1.353246    -1.309464
Au    -0.571718     3.692590    -0.241860
Cu    -1.056412    -0.632219     0.127431
Cu     1.085392     0.426711     0.062713
Cu     3.295742     1.461021    -0.039068
Au     1.288088     5.205306     0.949755
Au    -2.584120    -2.224627     3.791164
Cu     4.705315    -2.211714     1.670552
Cu     5.001109     0.131802    -1.249390
Cu    -4.536574    -1.323052     2.279586
Au     5.559135     2.452451    -0.198698
Au     1.277471     4.931760    -1.775309
Au     3.956266     2.715674     2.066490
Cu     0.107422    -3.212368    -3.075954
Cu    -0.819498     1.593827     1.220876
Au    -2.465421    -2.891204    -3.222179
Au    -5.346966    -0.140079     0.065738
Cu    -2.038385     1.392727    -3.525515
Au     5.056426     0.286810     1.354799
Cu    -3.472723    -3.892840    -0.929935
Cu     2.370873    -2.499376    -1.802483
Au     0.772468     0.323336    -5.800296
Au     3.314508     3.983140    -0.330812
Au    -0.389086     2.592265    -5.181072
Cu     2.887738     0.848769    -4.323210
Cu     0.906225    -2.140927     0.278328
Au    -3.503402    -0.601338    -4.213090
Au     2.943651     1.691437     4.375569
Au     4.835070    -2.385090    -0.966024
Au     2.997434    -3.675106     0.432848
Au    -1.465110    -4.914306     0.518954
Au    -1.419777    -4.543035     3.166845
Au     2.268441    -2.129577     2.479917
Cu    -1.226433    -2.827933    -0.965856
Au    -4.961160     2.480745    -0.172923
Cu     0.723829    -4.119800     1.743011
Au    -2.060531     2.079329     3.404839
Cu    -0.903817    -0.993302    -4.154470
Au    -5.539069    -2.780554     0.271109
Cu     0.263782    -1.001797    -1.906299
Cu     0.017348    -2.509597     3.767580
Cu    -0.532323     3.881780     2.310384

78
energy: -261.896772	eV, Rsuc: 12
Au     1.059546     1.299517    -6.770654
Au     2.360895    -1.080577    -6.491433
Au    -4.069247     1.962530     1.386748
Cu    -3.213282    -2.935102     1.997624
Cu    -2.291194    -0.521010     5.374971
Cu     0.210113    -2.804050    -3.846899
Au    -0.892178     3.963830     3.447941
Cu     0.859376     1.420952    -4.234098
Cu    -0.248506     0.359710     4.154553
Cu     0.131737    -1.945381     3.051519
Au     3.260842     1.119797    -5.129306
Au     3.009007     2.060320     3.800506
Au     1.935623     3.449467    -5.425446
Au    -3.429716    -1.913338    -0.367977
Au    -3.198235    -3.546365    -2.461364
Cu    -4.328848    -1.220580    -2.679475
Au    -4.644093     0.444447    -0.728777
Cu    -0.178523    -0.487147    -3.051724
Au     4.479885    -1.270071    -4.849558
Au     1.868664    -4.232103    -2.410389
Au     2.387978    -2.244869     4.236633
Au    -0.713088     2.953964    -5.482096
Cu    -1.805188     1.751264     2.584346
Au    -2.180630    -0.795833     2.869965
Au    -2.203945     3.297670    -3.280876
Au     4.078395     0.788814     1.642571
Au     0.447114    -4.086386     4.387603
Au    -3.986246     1.368124    -3.102891
Cu     1.386362    -1.864882    -1.679926
Au    -0.787148    -4.661827    -2.359596
Au    -0.917771    -4.132644     2.165915
Cu    -2.246399     3.818361     1.203496
Cu     3.423994    -0.657864    -0.458856
Cu     0.384836     4.297580     1.200686
Au     2.597188    -3.188679    -4.764961
Cu    -0.973753     4.134728    -1.125120
Cu     0.681252     2.502227     5.039596
Au     3.747563    -2.253379    -2.490087
Au     3.830969     1.941439    -0.800605
Au     0.007924    -1.746079     5.608725
Au     2.774202     3.245267     1.318681
Cu     1.955696    -0.104898     2.849392
Cu    -0.171143    -0.176548    -0.639388
Cu    -2.333398    -0.044672    -1.901431
Cu    -2.831218     2.319381    -0.933091
Cu    -1.161360    -2.000594     0.834540
Cu    -2.381646     0.279155     0.543521
Cu    -1.160045    -2.288227    -1.646503
Cu    -0.558697     1.805481    -2.136237
Cu     1.787790     1.024754     0.539766
Cu     1.379106    -1.551345     0.801505
Cu     1.430333     3.070958    -0.934944
Au    -0.585056     2.155764     0.350504
Au     1.791186     0.700722    -1.956299
Cu    -0.190124     0.109596     1.725421
Cu    -1.896904    -2.895627     4.246625
Au     1.977444     0.184674     5.422361
Cu     2.825060     2.674117    -3.105995
Cu    -1.779501     0.929146    -4.307477
Cu     2.085274    -0.859867    -3.958968
Cu     0.762720     2.202412     2.560898
Au    -0.329844     0.685298     6.669694
Au    -0.106828    -0.754385    -5.516802
Au    -4.214069    -1.699619     4.057821
Au    -2.183863    -1.655934    -3.984015
Au     1.702819     4.373242     3.483483
Au    -3.507569     3.449418     3.463432
Au    -1.938937     2.056292     5.109290
Au     3.620706    -1.840248     1.898775
Au     0.443583    -3.775579    -0.144998
Au     0.481595     3.827217    -3.233736
Cu     4.107013     0.305062    -2.816929
Cu    -4.425188    -0.625950     1.685078
Cu     1.706904    -3.652659     2.126283
Cu     2.964225    -3.232336    -0.212860
Cu     4.100595    -0.322689     3.973227
Cu    -3.860286     0.869681     3.763831
Cu    -2.121846    -4.133037    -0.155739

80
energy: -268.966950	eV, Rsuc: 15
Cu     0.093012    -1.180982    -0.440855
Cu     0.280724    -5.014992    -2.086868
Cu     1.199738    -1.943930     1.599171
Au     3.785311    -1.392984    -2.595393
Cu    -2.123467     2.453588    -0.465715
Au    -3.821329     3.435212     1.201175
Cu     3.266718    -0.708941     2.418876
Cu    -3.409729    -3.264433     0.630096
Cu    -2.072614    -0.038832    -0.149426
Cu    -1.905587    -2.381975    -1.170367
Cu     0.034877     3.610455    -1.053554
Au    -1.814822     3.741280     2.957512
Cu     0.079028     1.199010    -0.738549
Au    -4.741960     1.335472     2.709110
Cu     2.096328     2.555743    -0.033509
Au     3.452703    -3.110376     1.338446
Cu    -0.136606     0.237708     1.531807
Au     2.254064     4.607501    -1.755899
Cu     4.309112    -1.101431    -0.062954
Cu     1.524295     2.202147    -2.532190
Cu     2.227824    -2.335061    -0.775585
Cu    -4.315581     1.148843     0.153499
Au     4.382445     3.384189    -0.653598
Cu    -3.041264    -1.551832    -3.277351
Cu     0.395567     0.663536    -4.353417
Cu    -1.370908    -1.987723     1.343833
Au     1.217704     4.911183     0.789363
Cu     0.291220    -2.528503    -2.447613
Cu     2.111473     0.035482     0.258408
Au    -3.994827    -3.550271    -1.908848
Au    -1.867693    -2.026333     5.384675
Cu     0.063548    -3.587117    -0.062418
Au     1.024506     3.796763     3.253381
Cu     1.529509    -0.279229    -2.223614
Au     0.069868    -6.097132     0.352229
Au    -0.023244     6.055072    -1.413476
Au     4.497295    -3.480654    -1.104316
Au    -2.186148     0.566872    -4.606579
Au    -1.753132    -3.823981    -3.284555
Cu     1.229640    -4.415850     1.983960
Cu     0.238261     4.320706    -3.417532
Au    -2.062219     4.455600    -2.206820
Cu    -2.884209    -2.814988     3.166271
Au    -0.612765     0.296662     5.619080
Cu    -2.348623     1.426251     1.876904
Cu     0.496698    -3.909655    -4.476666
Au     1.712357     1.681642     4.909190
Au    -1.587023     4.840758     0.487242
Au     3.817285     3.032489    -3.249856
Au    -0.920467     2.821560    -5.129689
Au     3.363006     3.616098     1.936809
Au     4.211507     1.259596     0.969243
Cu    -3.178306     2.812756    -3.795042
Au    -4.287210     3.206272    -1.469108
Au    -3.990144    -0.755957     4.308322
Au    -1.400984    -4.469960     1.827029
Cu     1.881572     1.521110     2.298906
Au     4.030494     1.496963     3.624895
Cu    -1.027455    -0.340908    -2.479430
Cu    -0.182369     2.755348     1.255745
Au    -2.753506     1.602068     4.447720
Cu    -0.396888     1.717330     3.543149
Cu    -1.057882     2.106657    -2.755544
Cu     1.795983    -1.656532    -4.277788
Au     2.305962    -2.794172     3.726919
Au     0.781654    -1.957463     5.736904
Cu     3.624361     1.029961    -1.566314
Cu     0.943574    -0.498914     3.657944
Au     3.076081    -0.595558     5.024169
Au    -3.665282    -0.877947     1.656553
Au    -3.319002     0.830652    -2.198425
Au    -2.020455    -4.925271    -0.797525
Au     2.476323    -3.763878    -2.883337
Au     1.689957     2.858627    -4.944582
Au    -0.770165    -1.696927    -4.610726
Au     2.970373     0.664739    -4.112917
Cu    -0.283471    -2.799606     3.495229
Cu    -1.648657    -0.528434     3.363587
Au     2.286338    -4.868730    -0.395033
Cu    -4.142305    -1.236443    -0.874363

82
energy: -275.930559	eV, Rsuc: 10
Au    -4.663607     1.695420     1.149579
Au     5.938012    -0.187974    -1.469930
Cu    -3.688109    -0.449065     0.126689
Cu     1.541433    -0.515160     2.615298
Cu     1.613652     2.021398     2.611344
Au    -1.707876    -3.808452    -2.952413
Cu    -1.310521    -0.448543    -0.388014
Au    -1.995453     1.020257    -4.346241
Cu    -0.807833    -3.944527     2.035636
Cu     0.103126     0.783676     1.112365
Cu    -0.696961     2.937623     2.127251
Au     4.842858    -0.427497     1.041865
Au     4.508666     1.995281    -0.635106
Au     3.235699    -4.736697    -1.216344
Cu    -0.417795     0.845628     3.564852
Cu     1.083712    -0.403175    -0.794965
Cu    -0.391988     1.663336    -1.273896
Cu     0.494415    -2.514787    -3.723108
Cu     0.416745     1.773813    -3.677315
Cu    -2.709685    -1.678579    -1.938420
Cu    -2.205534     1.661723     0.549738
Au     3.666631     0.531679     3.384416
Cu    -0.300567    -2.508717    -1.293109
Cu     4.952615     1.983213     1.885717
Au    -1.683106     1.902257     5.463330
Au     4.174314     1.094603    -3.197765
Cu     3.498605    -0.331296    -1.179072
Cu     2.107569     1.708774    -1.695003
Au    -4.750615    -2.616585     1.049194
Au     2.387414     1.055385    -5.228480
Au    -3.650186     3.085586    -0.972796
Cu    -1.903091    -0.458199     2.010945
Au    -1.237314    -4.705354    -0.415418
Cu     0.088532    -1.814286     1.117334
Cu    -1.214324     3.898898    -0.265202
Au    -6.170033    -0.386684     0.653064
Au     4.241051    -1.642020    -3.234986
Cu     2.206690    -2.473757    -1.725457
Cu     1.079806     2.871089     0.279247
Au    -1.955565     4.106348     3.966129
Cu    -2.035770    -1.623988    -4.351070
Au    -2.531831    -0.428881     4.479188
Cu    -4.330855    -0.489572     2.553233
Au    -4.134131    -3.025088    -3.548922
Cu    -2.243914    -2.531327     0.493871
Au    -4.213630    -0.353323    -3.570481
Cu     2.588985    -1.752875     0.696924
Au    -0.188084    -0.351291     5.769129
Cu    -1.780328     3.078046    -2.775035
Au     4.692661    -2.539227    -0.679285
Cu    -2.701387     0.881434    -1.900076
Cu    -2.808445     1.735206     3.054778
Au     3.342820     3.131066     3.870602
Cu     1.768159     1.047152     4.927364
Au     1.089155     5.312508     0.115034
Au     1.544944    -3.144292     2.735147
Au     0.464912     3.177376     4.530372
Au     0.582069     3.872973    -2.099623
Au    -5.242041    -1.735879    -1.472611
Au     3.245856     3.621421     1.248653
Cu     2.716916     0.927630     0.803090
Au     2.594873     3.206030    -3.673429
Au     3.598802    -3.985742     1.303666
Au     2.459038    -1.674096    -5.274089
Au    -2.834481    -2.633435     2.981611
Cu     2.946228     4.009531    -1.214355
Au    -3.181372    -4.737931     1.354289
Au    -3.092604     3.871999     1.555437
Au     2.788170    -3.844842    -3.771741
Cu    -3.643355    -3.837842    -1.093419
Cu    -5.132154     0.930131    -1.376482
Au     0.132104    -0.385321    -5.171191
Cu     3.755403    -1.927046     2.897309
Au    -0.933135     5.429419     1.804514
Cu    -0.438918    -1.788022     3.647735
Au     1.992771    -1.504343     4.810040
Cu     1.907691    -0.361104    -3.185458
Cu     1.312160     4.515120     2.553581
Cu    -0.582372    -0.398259    -2.738287
Au     0.762735    -4.653894    -2.233002
Au    -4.167347     2.299240    -3.426607
Cu     1.208322    -3.923295     0.248645

84
energy: -282.933605	eV, Rsuc: 5
Au    -3.628706     1.934033    -4.855101
Au     0.831974     4.940584     4.106813
Cu     1.784547     1.443554    -1.262312
Cu    -2.197518     1.861756     5.699010
Au    -3.758422    -2.323412     4.604383
Cu     1.075324    -2.279833    -3.067165
Au    -2.064078     1.606899     3.228583
Cu    -2.731772    -2.280298     0.153618
Cu     3.658776     0.425239     0.201058
Cu    -1.553599     3.914449     4.063460
Cu     0.691349    -1.614686     3.724207
Cu    -2.206655     0.044333     1.172693
Au    -4.091930    -1.264391     2.199648
Cu     1.644997     1.649870     1.217826
Au     3.897400     1.974309     2.325724
Cu    -1.461149    -1.692767    -3.287997
Au     1.964939    -4.523262    -3.886080
Cu    -3.851758     0.238958     4.306557
Au    -0.427448    -2.162340    -1.008555
Au    -1.705956     4.232135    -0.468962
Cu     0.161469    -0.101209    -2.334517
Cu     0.859491     3.655022    -0.288786
Cu    -0.565229    -1.932418     1.477652
Au     1.964736     0.910576     6.112304
Cu    -1.687530     0.899687    -3.578866
Au     3.390513     3.054796    -0.042328
Cu     1.828570    -0.922461     1.500979
Cu     2.114090     0.616662     3.563436
Au     3.432558    -2.312433    -4.088828
Au    -4.077070     0.821545    -2.528170
Cu     1.176324    -2.597439    -5.521242
Au    -0.602121    -3.971410    -4.056198
Cu    -2.096182    -0.186580    -1.294141
Au    -0.449637     0.881663     7.355182
Cu    -0.865552     2.238272     1.019275
Cu     2.413388    -0.074164    -3.237249
Au     4.176848     1.522299    -2.151391
Au    -2.130153    -0.708715     6.003639
Cu    -1.855491    -1.023615     3.476546
Cu     0.731019     1.962796    -3.588218
Cu     0.373368     2.563805     3.254464
Cu    -0.753264     2.017560    -1.438437
Cu     0.043070     0.105156     0.041961
Cu     3.772710    -2.199072     0.478769
Cu    -0.082511     0.322883     2.423345
Au     4.349703    -1.131995    -1.831183
Cu     1.971904    -1.153418    -0.963384
Cu     0.260328    -0.375839    -4.745382
Au    -0.230367     4.163619    -2.666681
Cu     1.378933    -3.257147     0.462697
Cu     2.123628     3.942659     2.062425
Cu    -0.227715     0.564347     4.829329
Au    -3.799982    -1.824865    -2.186339
Au    -1.405990    -2.065464    -5.815447
Au    -3.112875     1.985051    -0.284875
Au     0.551202    -1.432680     6.303093
Au     2.900348    -3.426063    -1.642090
Au     0.856880     1.687622    -6.135629
Au     0.149872     2.952806     5.768348
Au     2.648047    -2.983772     2.706889
Cu    -4.366186    -0.266946    -0.171928
Au     2.589482     2.982293     4.451795
Au    -1.007680    -4.283354     0.426341
Au    -2.419746    -3.377134     2.497429
Au     4.097964    -0.687212     2.547878
Cu    -3.362282    -0.693035    -4.553904
Au     2.384265     3.590556    -2.473808
Au     1.485107    -3.669377     4.999686
Cu    -2.653630     3.043784    -2.661142
Au    -3.188849    -3.299729    -4.254284
Au     2.631089    -0.384961    -5.785398
Cu     4.665976    -0.034007    -4.171367
Au    -1.138200    -3.065006     4.871687
Au     2.952184    -1.396878     4.904932
Au    -0.404470     4.576198     1.834825
Cu    -4.201995     1.300864     1.939371
Au     0.426178    -0.748260    -7.253501
Au     3.095792     1.996858    -4.578257
Cu    -2.103454    -3.780318    -1.928452
Au    -1.211263     3.030138    -4.885342
Au    -1.680701     0.619869    -6.142659
Cu    -2.810831     3.539367     1.780816
Cu     0.179741    -3.916477     2.750563
Cu     0.483869    -4.390429    -1.733641

86
energy: -290.276422	eV, Rsuc: 7
Cu     0.205322     0.976506     3.973345
Cu    -1.685425    -1.553547     1.230137
Cu    -1.576852     2.771920     3.636358
Cu     0.414409    -0.819672     2.309461
Au     0.934273     3.385763     3.298414
Au    -3.801125    -1.673882     2.596575
Cu    -2.130377    -0.828036    -1.097870
Cu    -3.164768     2.664306     1.516040
Au    -0.139485    -4.851882     0.880938
Au    -1.384222     0.923638     1.968239
Cu    -0.664555     3.306638     1.235923
Cu     2.349334     1.867578     4.914492
Cu     1.136558     1.492056     1.650739
Cu     1.861798     3.843117     0.914017
Cu    -0.919969     1.356834    -4.428419
Cu    -1.531112    -3.300432    -0.692631
Au    -3.377657     1.851846    -5.016731
Au     0.181122    -1.773741    -1.866463
Au     3.397700    -0.951738    -3.352108
Au     0.831763     2.877439    -5.590238
Cu    -2.815363     1.082499    -2.637434
Cu    -3.447408     3.487072    -2.909049
Cu     0.624993    -2.490247     0.488992
Cu    -0.443968     0.635140    -2.177184
Cu    -1.042445     3.008448    -2.420722
Au     2.385539    -0.602351     0.751345
Cu     1.930972     0.158255    -1.607957
Cu     2.474313     3.737686    -1.690643
Au    -2.521565    -3.888449     1.654539
Au    -4.606743    -0.423470    -1.541347
Au     1.369208    -2.222204     6.986223
Au    -4.270423     2.167375    -0.786830
Au    -1.183064    -1.652505     6.175933
Au     0.133780    -3.865086     5.201515
Cu    -1.806066     1.663773    -0.382179
Au    -2.430126     4.102301    -0.526044
Au     4.480943    -1.611659     3.406504
Cu    -0.006784    -0.075663     0.054645
Au     0.712146     2.284422    -0.684483
Cu     0.077146     4.693101    -0.888277
Au    -1.710740     5.447868    -2.647187
Cu     2.217371    -2.480310     2.515993
Cu     4.549347     0.297064     1.644797
Cu     3.145616     1.763942    -0.017706
Au     0.696448     0.372104     6.409908
Au    -5.244619     1.564266    -3.185730
Au    -0.179419    -2.205566    -5.394055
Cu     2.538053     0.034429     3.223147
Au     1.519319    -4.884145     3.026886
Cu    -1.397465     2.081438    -6.697454
Cu     2.672357     1.040026    -4.955820
Cu     1.612863    -2.837824    -3.613481
Au    -3.307271    -2.580173    -2.474122
Cu     0.818532    -4.163281    -1.434273
Cu    -0.346257    -3.133816     2.802544
Cu    -3.562985     0.192659     0.791168
Au    -2.132543    -0.319586    -5.993101
Cu    -3.426221     0.790115     3.374156
Au     4.714228     0.957215     4.165294
Cu     2.623995    -2.278972    -1.209917
Au     4.113898    -4.176043     2.676307
Cu    -0.995065    -3.472081    -3.271701
Au    -1.871444     0.946984     5.454254
Cu    -1.572552    -1.022819    -3.592849
Cu    -3.826766    -2.310624     0.066743
Au     2.482612    -4.194752     0.565688
Au     2.376845    -1.470177    -5.716083
Au     0.495365     0.317262    -6.337242
Au     0.020161     2.849715     5.685759
Cu    -1.570747    -0.954201     3.734003
Cu     0.893228    -1.490264     4.599845
Au    -2.424346    -3.296516     4.301837
Au     0.714645     4.593282    -3.410189
Au     3.311166     2.418235     2.518857
Cu    -3.982803    -0.578923    -4.094274
Cu     0.924905    -0.416126    -3.919085
Au     4.421547    -0.366888    -0.913256
Cu     4.228675    -2.278592     0.898683
Au     3.116524    -0.602570     5.630808
Au     3.735743     1.641819    -2.590400
Au    -3.661060    -1.049461     5.188084
Au    -1.585746     3.840271    -4.781981
Au     2.798253    -3.256638     4.893107
Au    -2.785979    -2.728345    -5.030430
Au     3.036903     3.555934    -4.247418
Cu     1.253613     2.090918    -3.187873

88
energy: -297.038996	eV, Rsuc: 8
Au     0.737199    -1.795148     4.285986
Au    -3.295436    -0.499961     3.323937
Cu    -2.250908     1.447337     1.855527
Au     2.485355    -2.194535     2.271943
Cu     0.111637     1.279389     1.227580
Cu    -2.418609    -2.142025     1.452208
Cu     1.656797     0.193330     2.790516
Cu    -4.623337     1.594666     2.455163
Cu     1.709130    -3.388329     0.112065
Cu     0.884231    -1.013892     0.680160
Au     2.427818    -5.829252    -0.539466
Cu     4.834008    -2.543602     1.443183
Cu     2.454894     1.000678     0.501119
Au     3.501285     2.750929    -1.053205
Cu    -2.720700     0.098800    -4.068458
Au    -0.710708    -2.641180    -0.462891
Au    -2.647013     2.634400    -4.706387
Cu     1.282381    -1.636859    -1.747458
Cu     1.431242     2.469610    -2.676062
Au    -4.770297    -0.900891    -2.787460
Au    -3.940370    -0.138329     0.725525
Au     3.332810    -0.227662    -4.416757
Cu    -0.373628    -3.237003    -2.941898
Cu    -2.946929     3.241484    -2.210765
Cu    -0.504840     4.062995    -1.950379
Cu    -4.726247    -3.410556    -2.148026
Cu     0.514471     0.699214    -1.131870
Au     1.988729     4.799339    -1.828035
Au    -5.680038    -1.775852    -0.432320
Cu     2.864228     0.388779    -1.924252
Cu    -0.302156     1.774350     3.626776
Au    -1.044961     1.647640    -2.856301
Au     4.180440    -0.110283     2.043104
Cu     0.929044     0.130174    -3.576951
Cu    -1.434439     2.264506    -0.417736
Cu     4.146561     2.494522     1.530391
Cu     0.052883    -4.974244    -1.047121
Cu     3.247898    -1.331221    -0.083926
Cu    -1.462418    -0.263433     0.114100
Cu     1.065930     3.041504    -0.217928
Au     4.130973    -3.740414    -0.708603
Cu     1.670037    -2.189329    -4.202041
Au    -0.975809    -4.790556     3.408107
Au     3.443526     1.658666     3.911530
Au    -0.138888     3.553560    -4.449379
Au     5.270466     0.147913    -2.681256
Au     0.685379    -5.337924     1.434673
Au    -4.626836     1.688707    -3.268334
Au    -0.723231    -1.413007    -4.795674
Cu    -5.520500     0.765438    -1.024936
Cu     3.214034    -0.907730     4.338680
Au    -2.302091     4.646648    -0.114986
Au     1.859204     1.948812    -5.142530
Cu    -1.111004    -0.882852    -2.325186
Cu    -3.109192    -1.865400    -1.025948
Au     2.036820    -3.970597    -2.388709
Cu    -1.736399    -2.441681     3.980294
Cu    -3.051433     0.667982    -1.580901
Cu     3.711761    -1.949616    -2.525763
Cu    -1.716744    -4.552432     0.910912
Au    -1.538052     5.946111     2.137299
Au     2.830440     4.622769     0.767951
Au     1.012763     5.200692     2.791713
Au     1.334974     0.640204     5.282615
Au    -3.383536    -4.007443     2.854851
Au     1.306283    -0.442162    -6.107989
Au     0.271123     5.465343     0.131913
Au    -4.121381    -3.813518     0.325794
Au    -2.774939    -2.489840    -3.530734
Cu     1.516122    -4.152041     3.541756
Cu    -0.803527    -0.548880     2.611188
Au     5.659483    -1.589029    -0.800348
Au     3.311175    -4.677202     1.716755
Cu    -0.613153     1.136752    -5.312928
Au    -1.145503     4.137358     4.130063
Cu     1.741991     2.775559     2.281635
Cu    -0.037626    -2.899999     2.016493
Cu     3.814291     2.099987    -3.489546
Au    -3.207100     3.793238     2.336324
Cu    -4.878662    -2.080368     2.032715
Cu     4.852847     0.740789    -0.262828
Au     3.521345     4.270648     3.345798
Au    -3.955332     2.489319     0.069476
Au    -2.381687    -4.345334    -1.640676
Cu    -0.693092     3.578702     1.660888
Au     1.417265     3.316321     4.763444
Au    -2.795131     1.962315     4.296082
Au    -1.257391    -0.125874     5.086716

90
energy: -304.164294	eV, Rsuc: 10
Cu     0.558765     1.199554     0.497949
Au     0.543317     0.626204     3.026710
Cu     1.061510    -2.919068     0.855046
Cu     2.123884    -0.643589     1.430728
Cu     1.502103     3.381066    -0.395592
Cu    -0.760411     3.332719     0.878548
Cu    -1.542691    -0.864020     3.483196
Cu    -1.203818    -2.493925    -0.351561
Cu     0.869484    -0.973126    -0.805499
Cu     3.348770    -0.650039    -0.781627
Au    -0.539388     2.309714    -1.524340
Cu    -3.911229    -0.172529    -0.783354
Cu    -1.421615     0.106527    -0.584269
Cu    -0.646562     0.786541     5.234707
Au     0.204189    -5.222213     1.642980
Au    -0.308285    -1.774521     5.546921
Cu     4.019021     3.724763    -0.410292
Au     1.441559     2.319406     4.781279
Cu    -2.755900    -1.165968     1.216741
Cu    -3.712295    -3.304002     2.030160
Au    -3.162100    -2.965169    -4.303454
Cu     4.359252     1.527460    -1.682275
Au    -3.965507     3.268273    -2.295976
Cu    -4.722216    -1.728897    -2.668904
Cu    -0.202402     0.086461    -2.835833
Au     2.752475     3.333114    -2.639430
Cu     4.052047     3.200849     2.145156
Cu     1.481196     2.846524     2.155359
Cu    -1.646055     1.101466     1.775060
Au     1.033515     0.080815    -5.106959
Au     3.719088    -2.597003     0.932624
Cu     4.620390    -0.214318     1.523371
Au     3.661062    -3.081696    -3.680237
Au     2.509076     5.583328    -1.392349
Cu    -2.137575    -3.971159    -2.150572
Au     3.419593    -1.511104     3.427684
Au     5.635467     1.938524     0.535228
Au     0.178991     5.557720    -0.103442
Au    -2.750028    -0.710578     5.748216
Cu    -0.325454    -0.953902     1.339233
Cu     1.769664    -0.288271     5.016538
Au     3.058002     1.550743     0.536035
Au     0.179808     5.010519     2.597591
Cu    -4.147389     0.921755     1.679056
Cu     0.866628    -1.946719     3.269722
Au    -2.191270    -4.737381     0.381164
Au    -2.201973    -5.294848     2.972814
Au     2.375094    -3.993090     2.812886
Cu    -1.921880     4.418250    -1.147982
Au    -3.788472    -2.776991    -0.537906
Cu     0.057768    -2.498792    -2.582927
Cu     2.138991    -1.049103    -3.050786
Au     5.857348    -0.351048    -0.670070
Cu     1.801481     1.184902    -1.714558
Au    -2.258073    -1.410109    -2.409387
Cu    -0.772906     2.774590     3.480604
Au    -4.238137     4.319426     0.123884
Cu     1.484362    -4.480329    -3.217042
Cu     2.446765    -4.859154     0.338609
Cu     4.827537    -2.602577    -1.393803
Cu     3.058667     1.145780    -3.922771
Au     3.442473    -0.999853    -5.341414
Au     1.283989    -2.604314    -4.924974
Au     2.524890     4.453014     3.811739
Au    -0.828168    -4.085946    -4.317086
Cu    -1.050123    -1.487436    -4.681373
Au    -1.373806     1.117731    -4.862163
Au    -2.114859     5.517645     1.226867
Au    -5.321663     1.909136    -0.395335
Au     2.540738     5.070867     1.239012
Cu    -2.798782     2.188587    -0.217706
Cu    -1.692132     3.311953    -3.538395
Au     4.688336    -0.646242    -3.019040
Cu    -1.191630    -3.107823     2.162509
Au     2.121311    -2.872401     5.294101
Au    -3.014380     3.221622     2.197639
Cu    -3.420451    -0.391491    -4.438057
Cu     0.694230     2.274268    -3.773538
Au    -5.084530     0.813114    -2.826488
Cu     0.418557     4.455983    -2.429231
Au     2.332228    -2.992209    -1.366448
Au     0.161561    -4.580516    -1.004656
Au    -4.117890    -1.069500     3.400396
Au    -2.876353     1.278648     4.006021
Cu     3.045707     1.062723     3.139718
Au    -2.528955    -3.053205     4.392419
Au    -3.758198     2.157404    -4.687375
Cu    -2.566564     1.139246    -2.583288
Au    -5.281418    -1.320067     1.055350
Au    -0.017357    -4.192696     4.208197

92
energy: -311.230251	eV, Rsuc: 7
Cu    -0.500325    -2.165463     2.771392
Cu    -2.817067    -3.102600     1.857869
Cu    -0.798477     0.336171     3.447634
Cu     1.722124    -2.952033     1.663241
Au     1.461753    -0.498806     2.387497
Cu    -4.563966    -1.097242     1.953850
Cu    -3.283509     1.009925     3.023155
Cu    -1.269356     2.753395     2.521934
Au     3.036423    -4.764532     0.352316
Cu    -0.178344     0.971724     1.116817
Au     0.692523     3.345400     0.907421
Au     4.268572    -2.603309     1.383106
Au     4.287181     1.469182    -3.778658
Au     2.585468     2.998388     4.982776
Au     2.178922    -1.295885    -2.433088
Cu    -2.140625    -2.311626    -0.468820
Cu    -0.741015     0.772643    -2.983961
Cu     2.621889     3.464193    -3.620351
Cu     3.395284     0.793574    -1.447493
Au    -2.832504    -4.770045    -0.156539
Cu    -2.605246     1.705292     0.665578
Au     2.575103    -4.896907    -2.291382
Cu     1.321854    -3.206842    -0.878199
Cu     0.923006     0.414528    -1.080541
Au     0.094883     3.214623    -3.253223
Cu     2.581953    -1.108954     0.117543
Cu     4.638906    -0.920605    -2.880286
Cu     2.070350     4.355745     2.803992
Au    -2.139464    -0.679584     1.523101
Au    -5.221684    -1.417262    -2.289856
Au    -5.086372     1.314002     1.146902
Au     2.987664    -0.609311    -4.911003
Cu     0.802532    -1.175232     4.761659
Cu    -0.569848    -3.863556     0.748571
Cu    -0.751519     2.392803    -0.968201
Cu     0.048211     4.772638    -1.131532
Cu     5.864186     1.135098    -1.821808
Cu     0.092666    -1.446953     0.440239
Cu     2.333199     1.361633     0.803623
Au     3.691882     2.360374     2.717515
Cu     3.849039    -2.864992    -1.251237
Au    -1.469572    -2.690295    -4.104115
Cu     3.993877    -0.126272     2.013991
Cu    -3.870282    -0.350498    -0.383283
Au    -2.309221     4.663310     3.855234
Cu    -2.704966    -0.911524    -2.663675
Cu    -3.382592    -3.323874    -2.357529
Au     0.009690     1.526692    -5.308425
Au     2.548231     1.925093    -5.684190
Cu    -2.258149     2.331077    -4.184189
Au     2.515632     5.120209    -1.625946
Cu     2.784477     0.506336     4.283526
Au     0.576752     1.308767     5.437104
Cu     3.064701    -2.005143     3.604138
Au     5.087418    -0.779300    -0.340857
Au     0.712391    -5.743672    -0.523440
Au     3.357464    -4.511542     2.981151
Au    -1.918526     4.226022     0.482763
Cu     1.160990     1.978467     3.032271
Cu    -2.748951    -1.399750     3.838602
Au     3.547762    -3.039012    -3.860502
Au    -4.604003    -2.792000    -0.023768
Au    -1.197221    -6.320903     1.195523
Au     4.324889     3.200683    -1.728055
Au    -1.195696    -4.602728     3.160990
Au    -3.817968     3.398181     2.168165
Au    -1.499143    -0.323299     5.782951
Cu    -0.302468    -1.638333    -2.104331
Au    -4.542722     3.180603    -3.110988
Cu     0.466367    -0.923243    -4.427532
Au    -5.539556     1.259429    -1.528166
Cu    -3.002864     1.556292    -1.917418
Cu     1.059850    -5.329137     2.045524
Cu    -1.472854     0.041188    -0.756582
Au    -2.253815     4.033021    -2.188150
Cu     3.206691     3.763540     0.532512
Cu     1.733213     1.099881    -3.387890
Au    -6.357084    -0.781664     0.096336
Au    -1.969069     2.178085     4.898706
Au     1.591498     5.790907     0.692389
Au    -4.323922     0.646890    -3.939606
Cu    -4.165746     3.261391    -0.486086
Cu     1.763250     2.742295    -1.340578
Au    -1.994895    -0.197982    -5.029101
Cu    -0.349993     5.181081     2.274611
Au    -0.910272    -4.118263    -1.894542
Au    -3.981657    -2.007257    -4.581099
Au     0.128889     3.861689     4.446217
Au     1.142823    -3.656305     4.085719
Au     4.890099     1.750214     0.448057
Cu     0.996460    -3.305373    -3.496920
Au    -1.146456    -2.843565     5.168930

94
energy: -318.152523	eV, Rsuc: 4
Au     4.369968     3.982577    -2.621535
Au     2.204924    -4.596349     3.671077
Cu    -2.023880     1.598552    -2.970745
Au     2.995359     2.965657     4.160227
Au     3.903790    -0.237373    -1.137645
Au     1.658226    -5.534560     1.149020
Au    -3.286633     3.843089     2.221194
Cu    -1.384763    -3.385758     1.196152
Cu     2.751728     3.694796     1.626370
Au    -2.966699    -5.154509     2.162820
Au    -4.826195    -0.394914     1.114722
Au    -2.208064    -3.058863     3.625426
Cu     1.418847    -1.985887    -4.502891
Cu     0.968410    -0.214753     4.180817
Cu     1.436078     0.211594    -0.646626
Au    -1.372050     1.503751    -5.483039
Cu     2.864591     2.086325    -1.583586
Au    -2.315610    -1.019448     0.662769
Au    -0.364555    -4.952311     2.962912
Cu     5.281921     1.647155    -2.094028
Au    -0.589776     3.526347    -3.908030
Au     2.464055     4.526326    -0.871611
Au     1.829811    -1.692590     6.068821
Cu     0.508065    -3.901024    -0.504756
Cu     0.405578     1.835996    -2.281674
Cu    -1.903751     4.730087     0.223243
Cu     4.771319    -2.569815    -0.615544
Cu     1.142940    -3.107854     1.902867
Au     3.157376    -2.337777    -2.663363
Cu    -0.027800     4.254621    -1.513556
Cu     0.718739    -1.794968    -2.085683
Cu     0.055451    -1.611946     0.261038
Au    -1.495552     2.361890    -0.579412
Au     2.690868     0.818725     5.751128
Cu    -2.838937     1.374460     1.449216
Cu     3.128600     1.285345     0.839657
Au     4.664298     3.179362    -0.097482
Au     3.637313    -3.656590     1.514998
Au    -4.503519    -1.736948    -4.634683
Au     3.593639     1.923085    -4.037740
Cu    -0.874165     3.063795     1.818010
Cu    -3.419398     0.638945    -0.945271
Cu    -0.654941    -1.318246     2.594239
Cu     3.366808     0.523139     3.329408
Cu     0.359917    -2.824806     4.311777
Cu     1.705488    -0.594808     1.779058
Cu    -0.419774     0.694879     1.013411
Cu    -4.086427    -1.901202    -0.916255
Cu     1.003968     2.597898     0.104397
Cu    -1.790777     1.425573     5.757659
Cu    -1.101316     1.055918     3.392812
Au    -0.923976    -2.756414    -3.800217
Au    -5.277383     2.105295     1.902345
Cu     1.110772     1.673696    -4.740846
Au    -5.160625    -0.260628    -2.591258
Au    -2.114247    -1.072522    -5.501774
Au     0.579637     4.987341     0.907498
Au    -1.283193     5.534064     2.635387
Au     1.262687     1.802690     2.555843
Cu     4.554316    -0.393834    -3.559410
Au    -5.884289     1.367710    -0.575939
Au    -3.214025    -4.310892    -0.369266
Au     2.870891    -0.146437    -5.457065
Cu    -2.505951     3.983958    -2.218355
Cu     0.828928     4.184278     3.342087
Au     1.019589    -6.219350    -1.418332
Cu    -3.746373     0.751341    -4.561551
Cu     1.199133    -4.088385    -2.922530
Cu    -3.917647     3.054460    -0.168104
Au    -1.347195    -0.966306     5.035682
Cu    -0.352025    -0.198253    -3.772171
Cu    -2.692751    -0.942531    -2.959444
Au     4.221474    -1.028850     1.430828
Cu     2.125236     0.055245    -3.036265
Cu     2.413534    -2.107818    -0.165999
Cu    -3.840630    -2.762892     1.623183
Au    -3.524701     1.729203     3.906102
Au    -3.418201    -3.422714    -2.925994
Au    -1.002181    -5.818448     0.392746
Cu    -1.610205    -2.557125    -1.308298
Cu     5.576358     0.866790     0.400515
Au     2.991463    -4.450648    -1.031387
Cu     1.874023     3.686773    -3.246488
Cu    -1.004916    -0.039764    -1.335326
Au    -4.459126     2.341206    -2.600418
Cu    -3.075479    -0.660770     3.078910
Au     4.840920     2.341302     2.385295
Au     0.394583    -0.383015    -6.198359
Au     2.801472    -2.000821     3.611467
Au     0.275848     0.308725     6.676535
Cu     0.626817     2.201666     4.989363
Au    -1.499086     3.464955     4.273478
Au    -3.117135     3.305669    -4.634848
Au    -1.199831    -4.924533    -2.197715

96
energy: -325.174347	eV, Rsuc: 5
Au    -0.584281     5.312785    -3.019642
Au    -2.344097    -0.327302     5.726799
Au     3.088777    -2.720720     3.243723
Au    -1.346335    -5.649912    -0.594619
Au     1.045285    -0.869274    -3.710804
Au     2.390081    -4.623493     1.460983
Cu     1.785563     1.231035     4.557786
Cu    -3.225652    -4.257356     0.558351
Au     1.250492    -4.441448    -4.174335
Cu     1.168473     3.947126    -4.324318
Au     4.736257    -2.015501    -1.654239
Au    -2.988027    -2.890752     5.597687
Cu    -2.515788    -0.831460    -0.362552
Cu    -1.738560    -3.175825    -1.153251
Au    -3.509595    -4.945203    -1.928418
Au    -2.008178     1.256005    -1.793524
Au    -4.997669    -0.168190    -0.363910
Cu     2.900631    -2.665038    -3.457273
Cu    -4.077326    -1.879545     1.346543
Au     4.284014     2.413209    -3.288858
Cu    -2.333619     4.729328     1.577698
Cu     1.832352     1.618422    -3.620272
Cu     2.387208     3.480178     2.999690
Cu    -4.801941     0.526378     2.123657
Au    -5.796608     2.195711     0.408551
Au     2.682335    -3.735078    -1.059315
Cu     2.300347    -1.220432    -1.500206
Cu    -0.115098     2.925783    -2.402511
Au     0.689443     1.945284    -5.870134
Au    -1.279326     3.402756    -4.724874
Au    -3.165004    -3.573396     3.055342
Cu    -0.084252    -0.533750    -5.960430
Cu     2.981516     1.289679    -1.393845
Cu     0.462230     4.938826    -0.741159
Cu    -2.929468    -2.842532    -3.351562
Cu     0.143067    -0.814762     2.078578
Au     0.870055     1.651045     2.247089
Cu     0.894853    -5.378945    -1.804041
Au     3.709601    -0.202838    -3.435182
Au     0.185705     0.296026     6.359359
Cu     2.602150    -0.253322     2.590716
Au    -1.828793     1.309192    -6.349510
Cu     1.620881     0.204572     0.371189
Cu     0.546873    -2.932098    -2.275409
Cu    -1.399259     3.216499    -0.208770
Cu     0.579037    -3.216325     2.708518
Cu    -0.782527     0.851191     0.408140
Cu    -0.044846    -1.451163    -0.372762
Cu     0.478353     0.608532    -1.758883
Cu     2.075688    -2.162267     0.911246
Cu     0.336846    -3.871998     0.169353
Cu     1.050752     2.566941    -0.146876
Au     0.149873     4.178981     1.715969
Cu    -4.458464     1.913894    -1.801415
Au    -2.361975    -0.149037     2.127502
Au    -1.549715     2.221258     5.831637
Cu    -0.602694    -2.645308    -4.552755
Au     4.133423     1.598797     3.480506
Au     5.477783     0.649155    -1.511886
Au     4.780179     3.743340     2.005841
Au     5.702111     1.327030     1.173752
Au    -3.288970     1.655539    -4.103873
Au    -1.145533    -4.967337     1.973125
Au    -1.970772     5.603431    -0.846022
Au    -2.396071    -0.792207    -4.821590
Cu    -2.564236     3.657214    -2.487926
Au     1.053431    -1.301498     4.415733
Au     3.593082    -0.604485     4.922970
Cu     2.392166     0.064324    -5.603579
Cu    -0.598980    -2.156317     6.131363
Cu    -3.183352     1.390260     4.002182
Cu    -3.726038    -0.464963    -2.613434
Cu    -3.882514    -1.193852     3.850774
Au     6.449516    -1.160981     0.293978
Cu     0.052401     3.149961     4.093782
Au    -3.910448     3.928298    -0.289758
Cu    -0.705813     0.640803     3.979486
Au    -0.955956    -4.174886     4.521006
Au    -4.234691    -2.565356    -1.145138
Cu    -0.737318     0.994767    -3.994403
Au     2.610216     4.442000     0.609944
Cu     3.204530     1.936294     1.115718
Cu    -1.567272    -2.511871     1.340301
Au     1.697095    -2.407630    -5.724191
Au     4.645759     3.149287    -0.674995
Au    -1.163859    -4.715754    -3.137473
Cu     4.000182    -0.470346     0.332744
Cu    -3.252333     1.545641     0.417432
Cu    -1.427080    -1.813256     3.790423
Au    -2.362701     3.922072     4.027338
Cu    -1.606546     2.338067     2.231756
Au    -4.138184     3.043471     2.294142
Au     2.317522     3.727333    -2.059265
Cu    -1.246786    -1.098161    -2.571113
Au     5.092652    -0.901891     2.663527
Au     4.503763    -2.992657     0.896368

98
energy: -332.341409	eV, Rsuc: 9
Cu     0.698772    -2.218104    -3.297263
Cu     2.278169     2.484554     3.078128
Au     3.403268    -1.519925     4.318460
Au     1.192320     3.096111     5.345658
Cu    -0.265829     1.917843     3.515057
Cu    -2.288501    -4.172896     2.050371
Cu     5.019660    -0.610458     2.487288
Au    -1.612455    -5.135871    -3.451215
Au     1.938506    -5.654650    -0.727467
Cu     3.279937    -1.602302    -3.738644
Cu    -0.162002     2.230305    -2.982021
Cu    -4.104662    -1.205861     3.605471
Au    -1.741273    -2.143314     3.644162
Au    -3.449542    -3.682199    -4.672233
Au     2.633402    -3.650885    -2.302498
Cu     0.782115     1.422647     1.309879
Au     3.961662     0.481774    -2.348249
Cu     0.365601     3.849735     1.906847
Au     2.402182     3.166462     0.504588
Au    -2.625599    -1.098544    -4.860849
Au    -4.310047    -1.915855    -2.891430
Cu     3.909908     4.269656     2.155840
Au     3.567240    -1.701352     0.754033
Cu     2.264383    -1.265063    -1.472764
Cu     0.130327    -0.537456     2.895025
Cu     3.898928    -4.046098    -0.076961
Au    -2.107941    -3.349915    -0.402898
Au     2.328438    -4.880980     1.825700
Au     4.111743     1.068186     4.284900
Au    -0.211324    -5.039963     0.739643
Au    -4.000072    -5.009910     0.320823
Cu     2.615035     0.057220     2.471742
Au     5.400363     0.075373    -0.071624
Au     1.552240     3.951103    -3.859166
Cu    -3.476705     0.565354    -2.987980
Au    -5.416264    -0.892110     1.429060
Cu     1.198016    -0.911008     0.711895
Cu     1.506699     0.246962    -3.355954
Cu    -2.232435     0.344443     2.872288
Cu    -0.271260    -1.762385    -1.055955
Au     1.540687     0.514271     4.779954
Cu     2.176237     2.299595    -1.903414
Cu    -1.129799    -0.114014     0.668891
Cu     2.914501     0.712510    -0.005996
Cu     0.017057    -4.195153    -1.728227
Cu    -3.525563     0.739272     0.675598
Au    -4.663130    -3.309010     2.168787
Cu    -1.831161    -2.644310    -2.887985
Cu    -2.719842    -0.957513    -1.109183
Cu    -0.514927    -2.537669     1.417895
Au    -0.793931     4.404428     4.132173
Au    -0.647761     4.718282    -2.453610
Au    -2.625848     3.011612    -3.100792
Cu    -4.571659    -2.583102    -0.356963
Cu     1.799147    -2.459792     2.536188
Cu    -2.720241     2.767411     3.541088
Cu    -1.883353     1.476764    -1.173021
Cu    -3.687664    -4.292152    -2.152983
Cu    -1.701626     1.315897    -4.817745
Cu     1.758755     4.784854    -1.398120
Au     4.102066     4.975652    -0.313378
Au    -1.358222     2.324924     5.748022
Cu     0.058794     3.056918    -0.558198
Au    -0.854493    -3.143125    -5.226239
Cu     4.560492     2.469914    -0.731453
Au    -0.908537     3.784373    -4.975824
Au     1.776593    -2.623561    -5.535325
Au    -1.596131     2.318337     1.285773
Au    -4.331743     2.348400    -1.188433
Au     3.911820     3.934445    -2.684353
Cu     2.004348     5.623392     1.073598
Au     0.964329    -4.729634    -4.061615
Au     4.448367     1.803200     1.769008
Cu     0.000457    -0.691106    -5.236170
Cu    -2.351007     3.921313    -0.598129
Au    -4.698516     1.218466     2.930274
Cu     0.528284     0.639161    -1.087312
Cu    -2.017115     4.746826     1.879691
Au    -1.007117    -0.210537    -2.932206
Au     0.726763    -2.094464     4.869839
Au     2.536062    -4.065340     4.378831
Au    -0.349524     5.492533     0.052720
Au    -3.336025     0.751513     5.116524
Au     2.541068    -0.133889    -5.646479
Cu     1.537995    -3.243588     0.033916
Cu    -2.923223    -1.674003     1.387135
Au    -0.049214     6.363641     2.493002
Cu    -1.927028    -5.769359    -0.993154
Au     4.718056    -2.038468    -1.630093
Au    -5.194521    -0.156684    -1.121240
Cu    -0.966656    -0.120918     5.094132
Cu     4.198358    -3.262854     2.580463
Au     0.790035     1.772261    -5.329543
Cu    -5.890004     1.538593     0.685855
Cu     3.136570     1.970999    -4.244045
Au    -4.070416     3.264114     1.312934
Au     0.037256    -4.209274     3.308888
Au     1.898898     4.975030     3.588364

100
energy: -339.536425	eV, Rsuc: 5
Au     4.486364    -0.176284    -4.031530
Au    -1.374814    -0.132635     5.946190
Au     1.149073     0.953170     5.975297
Au     0.782079    -3.981078     4.672798
Au    -5.886816     1.477054    -1.757110
Au    -3.481007    -0.809402     4.336338
Au    -2.890522    -1.743280    -4.426305
Cu     1.101073    -5.021685     2.288814
Cu     0.365776    -2.618150     2.558805
Cu     0.329095    -0.444866     3.954514
Au    -1.033381     2.586643     5.702190
Au     2.453160    -2.019806     4.129708
Cu     2.770743     0.518404     4.020811
Cu    -3.602875     3.487552     1.572973
Cu    -4.198937    -0.737146     1.826203
Au    -4.250522     1.500964     3.124641
Cu    -5.013564     1.485728     0.677378
Au    -1.422484    -3.405195    -5.867584
Au    -0.812459    -5.680776     0.703713
Au    -1.700201    -1.084372     2.362787
Cu    -1.772903     1.095892     3.725086
Cu    -2.816085     3.444255     4.033226
Cu     0.773630    -3.638007     0.161123
Cu     1.945386    -0.752731     1.978630
Cu     0.671624     2.154606     3.776759
Au    -2.212736     5.449679     2.497645
Cu     0.004432     0.523033    -3.997548
Cu     3.876707     0.205211     0.471009
Cu    -4.327791    -0.119841    -3.077225
Au     0.735345    -1.751385     6.127989
Cu    -0.370197    -2.018872    -3.909937
Au    -1.011697    -0.744820    -6.075082
Au    -1.286198    -4.529668     3.146399
Cu     2.093589    -1.150892    -3.946358
Au     1.402277     4.201694     2.352130
Au    -1.005572    -2.650673    -1.491580
Cu    -1.863379    -0.443416    -2.511045
Au    -0.475974     1.850071    -6.082842
Cu     0.611291    -0.724742    -1.944950
Cu     0.976090     1.857356    -2.061170
Cu    -1.471601     2.125105    -2.657015
Cu    -3.514757    -2.380296    -1.995727
Au     2.397817     1.494772    -4.163342
Cu     0.405120     3.162534    -4.107039
Cu    -2.003351    -3.952190    -3.404514
Cu    -3.335472     1.179277    -1.174318
Au     0.379504    -4.483273    -4.202710
Au     4.544259     4.412637    -1.020761
Cu    -1.652134    -3.258826     0.936122
Cu    -0.877051     0.840744    -0.596440
Au    -2.811422     5.418436    -0.025584
Au     2.908399    -3.597635    -4.371776
Cu     1.424957    -3.070138    -2.297338
Cu     1.502656     0.547367    -0.058120
Au    -0.095651     4.198652    -1.767612
Cu    -0.409022     5.072053     0.698037
Cu    -0.175323    -5.057586    -1.729650
Cu     3.016082     0.215706    -1.989683
Au     4.604952     2.165438    -2.609211
Au     2.458192     3.864413    -2.699833
Cu     1.396149     0.096840    -6.042015
Cu    -0.430457     4.514361     4.105885
Cu    -2.562680     4.385151    -2.395134
Au    -4.416616     3.493375    -0.856945
Cu     3.233195    -4.060750    -0.651724
Au    -3.319922    -5.203183     1.569531
Au    -4.170506    -2.950270     0.467526
Cu    -2.512703    -1.040466    -0.093353
Cu    -2.554973     1.129191     1.266631
Au     1.381186     3.641834     5.714833
Au    -3.502533     1.539702     5.649654
Cu    -0.047075    -1.314084     0.442336
Cu    -0.085568     0.805698     1.809383
Cu    -1.892830     3.094065    -0.291804
Au     2.054338     4.836268    -0.184149
Cu    -2.443066     0.851356    -4.653771
Cu     2.378248    -1.727169    -0.342842
Cu     2.305405     1.795287     1.885799
Cu     0.581726     2.805457     0.295370
Au     2.793956    -3.188798     1.744206
Au     4.741143     1.418310     2.559793
Au     4.827782    -2.214049     0.252297
Au     5.492016     2.162480     0.057117
Au     3.911920    -2.207614    -2.338857
Cu     3.832801     3.689351     1.433890
Cu    -3.302276    -2.960991     2.898949
Au    -3.977618     2.434130    -3.323525
Au    -2.688915    -4.681870    -1.013070
Cu    -1.294279    -2.341255     4.546175
Au    -4.996864    -0.712774    -0.657626
Cu     4.327866    -1.160638     2.560629
Cu     2.997563     2.435211    -0.594854
Au     2.260385    -5.459219    -2.548727
Au    -1.139724     3.077754     2.164300
Au     1.686704    -5.970722    -0.057110
Au     5.542078    -0.165771    -1.476020
Au     3.190816     3.055596     3.948751
Au     1.096084    -2.457202    -5.958463
Au    -2.023767     3.440441    -4.750894
Au     6.317237    -0.193816     1.151455

102
energy: -346.361977	eV, Rsuc: 4
Au    -4.088200    -2.148959     0.196667
Au     0.581898     2.117907     5.918150
Au     0.411493    -2.298859    -2.059770
Cu     0.917238    -1.132253     4.261771
Au     2.571653    -4.519850    -0.193639
Cu     1.471638     1.369938     3.629606
Au    -2.399938     4.309906     2.629469
Au     1.143589    -5.055273     2.024661
Au     1.727908    -1.597434    -6.272581
Cu     0.694169    -0.684030    -4.048342
Cu    -0.104416    -0.019155     2.222407
Au     1.298621     1.688934    -3.202831
Cu     0.993506    -4.740636    -2.232848
Au     5.422192     1.154376     1.498181
Cu    -0.512720    -1.376454     0.122783
Au     4.492032     3.404242     0.243565
Au    -0.078001     5.001893    -0.957398
Cu     1.285101     0.440363     0.164773
Au     2.907400     3.200931    -4.638039
Cu    -2.630123    -0.426612    -1.049976
Au    -3.453774     0.206760     3.858611
Cu    -1.673737    -1.293069    -3.238834
Cu    -4.471140     2.544607    -1.739209
Au     2.520841     0.243082     5.752583
Cu    -0.317407     3.268623     3.811669
Au    -3.430348    -4.597538     2.576150
Au    -5.121391     0.092941    -1.062487
Cu     3.963501     0.732469     3.631502
Cu     1.907683    -2.179759     6.299692
Cu     2.263539     0.785545    -5.386485
Cu    -1.987668    -2.864554    -1.242320
Au     5.369841     1.321972    -1.272266
Au    -3.085354     2.983422    -3.942273
Au    -2.116340     5.916113     0.478644
Au    -0.497904    -2.903145     5.725419
Au     0.707752    -6.413686    -0.268643
Cu     1.909273     4.024501    -2.322602
Cu    -1.924545    -3.018648     1.340837
Cu     2.992644    -3.159687     2.063578
Cu     0.536450    -2.523170     2.124806
Cu    -0.952543     0.691606     4.475742
Cu    -2.072824     1.971044    -1.798379
Cu    -1.956643     1.798466     2.426727
Cu     1.345256    -3.124980    -4.247116
Au     4.409528    -2.638402    -0.068964
Cu    -3.394694    -4.588807    -0.036307
Au    -2.036910     2.096059    -6.212113
Cu    -0.930437    -4.195587     3.430519
Au    -3.526466    -4.336493    -2.623710
Au    -0.752434    -2.241263    -5.491696
Au     2.365775    -0.647971     2.186389
Cu     2.904903     1.845151     1.539559
Cu     0.424865     2.656728    -5.390207
Cu    -3.959290    -2.138152     2.824687
Cu     1.987100     3.985324     0.299428
Cu     2.221203    -0.428499    -1.992172
Cu    -2.569467    -0.539247     1.509749
Au    -1.391281    -5.580717     1.238894
Au    -2.614179     4.512924    -1.785802
Cu    -1.138520     1.173260    -3.999253
Cu     4.695974    -1.040326    -2.085925
Au     0.407660     2.425186     1.555221
Au    -2.993814    -3.409321     4.854401
Cu     3.794867     1.101096    -3.329095
Cu    -1.135539     1.000436     0.245741
Cu     2.893320    -2.906958    -2.179192
Au     6.282243    -0.842522    -0.026939
Cu     4.817304    -1.282903     2.096406
Au     2.046187     3.959590     2.923195
Au    -4.135957     4.081825     0.427161
Au     4.588817     3.207990     2.955949
Cu    -3.532007     1.560479     0.382979
Cu    -1.122405    -3.783468    -3.480110
Au    -1.486845    -1.699539     3.494445
Au     0.038701    -0.409460     6.570406
Au    -3.585516     0.458811    -3.267891
Cu    -0.580192     3.536375    -3.101781
Cu    -0.053932     4.890537     1.658442
Au     3.501450    -1.791969     4.284377
Au    -5.997823     2.159538     0.384278
Cu     0.358342     2.514811    -0.999900
Cu     2.843580     1.943351    -1.101748
Au    -0.131158     0.289085    -6.262912
Cu     0.082421    -3.865665    -0.024049
Au    -1.407320    -5.381091    -1.488107
Au     3.049072     2.772090     5.083916
Au     1.001424     4.977407    -4.471690
Au    -2.635175     2.621983     4.718703
Au     1.572870    -3.634330     4.217903
Au    -1.385399     4.486659    -5.333211
Au     4.378726     3.483153    -2.449324
Cu     3.744792    -0.157604     0.074541
Cu    -2.312835    -1.081480     5.772938
Cu    -0.229843     0.171694    -1.862843
Cu     1.929555    -2.021477     0.017241
Cu    -4.130097    -1.902814    -2.390056
Au    -5.094573    -0.070681     1.661351
Au     3.192195    -1.289170    -4.154977
Au    -3.213591    -2.705713    -4.622487
Cu    -1.662479     3.405131     0.331910
Au    -4.445662     2.461365     2.646028
Cu    -2.507234    -0.358298    -5.456252

104
energy: -353.508019	eV, Rsuc: 5
Cu    -0.670929    -0.976757     3.960879
Cu    -2.280142     2.920226    -0.266685
Au    -4.738200    -0.621869     2.416793
Cu    -1.569453    -3.481921    -0.203649
Cu     0.348966     0.775374    -3.848975
Au     4.428301    -0.879746    -2.858324
Cu     0.139742     0.409569     2.042500
Au    -1.880234    -4.494839     4.203176
Au    -0.538387     3.913584     2.861745
Cu     1.289994    -1.830007     2.408509
Cu     3.574010     0.319230    -0.753400
Au     0.948333    -3.208948    -6.079869
Cu    -3.776658     0.866622     0.493510
Au    -5.241390    -1.182202    -0.220417
Au    -4.119016    -1.098575    -2.738260
Cu    -2.739194     0.924654    -1.914305
Au    -6.297830     1.054624     0.913527
Cu     0.145854    -1.806896    -4.001373
Cu     2.863616     0.602769    -4.325782
Au    -1.023493     2.795343     6.384478
Au    -4.495907     2.136111     2.635760
Au     0.108030     6.408749    -1.675377
Cu    -2.223973    -0.710441     1.901276
Au    -3.616141    -2.830459     1.266596
Cu     0.844609    -3.747423     0.740461
Cu     0.597606     3.379158    -3.653279
Cu     1.880229    -0.740309    -2.384478
Au    -1.400597     4.310309    -2.267000
Au    -3.306790     5.225991    -0.637890
Au     0.514644    -2.809513    -1.638036
Au    -1.043163    -2.935683     2.300013
Cu    -1.990784     1.858833     2.161222
Au    -1.258664     0.183944     6.241905
Au    -2.978519    -5.485821    -0.766399
Au     5.060903     2.301486    -0.134399
Cu     4.193515    -0.070904     3.637124
Cu    -2.949217     4.142693     1.804824
Au    -1.550036    -2.473063     5.796243
Cu     4.591870     1.688743    -2.620942
Cu     2.535029     2.469579     0.306661
Cu     0.039542     2.621742     0.739683
Cu     3.788282    -2.079286     1.978434
Cu     1.091610     0.518781    -0.314585
Cu    -0.595614    -0.529018    -1.910920
Cu    -1.339579     0.693949     0.095215
Cu    -0.247285    -1.479232     0.401719
Cu    -2.697431    -1.241342    -0.561873
Cu     3.047147    -3.000570    -2.057653
Cu    -3.256643    -2.507250    -4.682181
Au     2.666989     0.231529     1.659596
Cu     2.239509    -1.730928    -0.007208
Au     2.084324     1.855566    -2.212210
Au    -5.275757     1.172829    -1.618468
Au     4.792361    -1.926003    -0.398296
Cu     1.112815     1.277729     6.152442
Au     1.309641     2.161719    -5.749891
Au    -4.803526     3.207654     0.150951
Cu     1.255319    -4.091116    -3.659638
Cu     4.128093     2.229253     2.289245
Au    -2.874841     0.413356     4.124514
Cu    -1.991005    -0.344814    -3.982034
Au     3.282901    -0.165460     6.090874
Au     2.464141     5.996408    -0.543128
Au    -4.085793     1.296110    -4.040602
Au    -0.874598     5.009991     0.393641
Cu    -3.751551     3.204729    -2.273200
Au     2.679733    -2.072925    -4.438000
Cu    -2.386048    -5.010599     1.711502
Au    -1.133012    -3.971386    -4.610769
Au     1.894228    -6.134081     1.060254
Cu    -1.893934    -2.554063    -2.573415
Au    -1.299699    -1.708287    -6.148814
Au     2.894340    -2.158420     4.405944
Cu    -1.764754     2.302554    -3.852881
Cu     1.582709     2.350648     2.742795
Cu    -3.040296    -2.210909     3.735862
Cu    -0.868854    -4.887561    -2.226898
Au     2.087049     5.354013    -3.080152
Au    -3.532276    -0.302823    -5.994156
Cu     1.680483     0.096774     4.031622
Cu     1.553129    -5.081864    -1.274271
Cu     0.461621    -3.290344     4.343355
Cu    -0.485393     1.616813     4.177129
Cu     5.145422     0.072053     1.206071
Au     6.173040     0.193599    -1.180053
Au     4.031274     4.473986     0.930198
Au    -0.531243    -5.821644     0.136047
Au     2.357912    -4.167987     2.776907
Au    -1.145170     1.015941    -5.970042
Au    -2.632625     3.139945     4.311396
Cu     0.991140     4.001236    -1.158862
Cu     0.018277    -5.241379     2.618853
Au     3.231208     2.052898     4.711785
Au     1.154023    -0.478531    -5.999865
Cu    -0.413611     2.008911    -1.758978
Au     0.900823    -1.363314     6.032219
Cu     1.492624     4.592193     1.370438
Au     3.354612    -4.059106     0.278349
Cu    -4.032827    -3.232175    -1.254210
Cu     3.554662     3.854284    -1.592672
Au     3.055410     4.347542     3.372844
Au     1.054267     3.591644     4.988507
Au     3.177576     3.207320    -4.177805
Au    -3.251410    -4.623498    -3.203027

106
energy: -360.544286	eV, Rsuc: 3
Au     0.315789     0.842593     6.632311
Cu    -3.469446    -0.611960     3.705840
Au    -1.835369     4.033810     4.626017
Cu     1.487185     0.152729     4.461941
Cu     0.053410    -1.605197     5.767924
Cu    -2.331491    -1.280793     1.534327
Au    -2.053878    -0.054356     5.821934
Au    -2.131684     1.185355     2.420338
Au    -4.775744     1.394773     2.550515
Cu     0.425111     0.984458     2.325505
Au     0.433353     3.486038     6.054564
Au    -2.578617    -4.820986    -3.743785
Cu     3.572645    -1.464432     4.262305
Au    -0.037825    -4.151200     4.989296
Au    -3.638034    -3.116508     2.779992
Cu    -2.383903    -1.211016    -1.046136
Au     2.018121    -4.508928    -3.443449
Cu    -3.208828     3.515385     2.480472
Cu    -1.042929    -3.185817     2.787926
Cu    -0.894109    -0.740361     3.632721
Cu    -1.014077     0.486519     0.260207
Au     0.543023     5.126558     3.872763
Au     1.252192    -2.274971     3.617713
Cu     2.534514    -0.582719     2.209531
Cu     1.947503    -2.845029    -5.470065
Cu     1.699855     4.311858     1.688272
Au    -2.138587     2.622690    -6.080221
Au     3.514049    -3.053994     2.223075
Au     3.833382     1.067900     3.701457
Au     3.939866     3.715507     2.902024
Au    -0.159891    -1.367121    -5.474712
Cu     1.227146     0.318473    -4.062200
Au     0.243684     3.627270    -5.456769
Au    -0.334869    -5.524512    -2.478992
Au     2.125242    -0.421008    -6.392829
Cu    -1.045082    -0.587339    -3.171157
Au    -0.172037    -5.604440     2.664928
Cu    -0.877733     1.872632    -3.920875
Cu    -1.157754    -3.071471    -2.405978
Cu     1.056052    -2.122967    -3.279534
Cu     0.313798     1.089216    -1.830912
Cu     3.347580    -2.768132    -2.142753
Au     4.920859    -0.696391    -2.090002
Au    -1.980153     4.201927    -3.920539
Au    -3.724797    -2.932130    -2.378826
Au     3.339987    -1.166645    -4.191881
Au    -4.880813     1.505928    -1.830835
Cu    -2.047393     2.785510     0.331039
Cu    -2.454280    -4.838861    -1.151746
Cu     0.142966    -1.348885    -1.080609
Cu    -0.696183     3.389675    -1.812776
Au     2.435920     2.039718    -5.499912
Au    -2.376231    -5.090119     4.043699
Cu     2.395189    -0.412889    -1.951900
Cu     2.603340     2.025670    -1.105145
Au     0.505019     2.595712     0.287983
Au     1.628506     2.678660     3.786688
Au     6.444738    -0.149382     0.022467
Au     5.172289     1.894896    -1.277275
Cu     1.445016     2.821049    -3.253936
Au    -1.882147     2.398742     6.758585
Au    -4.929932    -1.107928     1.626491
Cu    -6.047993     0.835806     0.373332
Cu    -3.550892     0.660633     0.315459
Au    -2.223635    -2.565027     4.994195
Cu    -2.367728    -4.924998     1.454492
Au    -1.139516    -3.150131     0.179003
Au    -2.231414     1.285242    -1.817747
Au    -1.664398     5.644591     2.511180
Cu     0.015139     1.120315    -6.140534
Cu    -0.193293    -5.534496     0.099421
Cu     0.205619    -1.402367     1.460547
Cu     1.443806     0.309681     0.198657
Cu    -0.609628     3.303772     2.456387
Cu    -0.512876     4.898969     0.353948
Cu     1.094870    -3.716152     1.393704
Au     2.373059    -1.977743     0.061606
Cu     3.908948     0.136187     0.125066
Cu     2.700406     1.946767     1.545757
Cu     1.626790     4.389598    -1.077880
Au    -2.317524     0.169961    -5.250622
Cu     4.861712    -2.221965     0.048809
Au     5.084239    -0.840103     2.236264
Au     5.294494     1.839226     1.493497
Au     3.720760     3.813180    -2.507527
Au     2.626963     4.596915    -4.739732
Au     2.069498    -6.037078     1.346468
Cu    -0.692315     1.712305     4.493256
Au    -0.267400    -3.921163    -4.692164
Cu    -3.630966    -0.426512    -3.124802
Cu    -3.712699    -2.984407     0.208723
Cu    -2.357607    -2.321790    -4.485761
Au    -4.655708     2.981701     0.387576
Cu     3.288969    -4.306531    -0.031511
Au    -3.098069     5.126041     0.380474
Cu     1.024419    -3.710098    -1.209885
Au     3.822792     3.834000     0.214811
Au    -4.991145    -1.043396    -1.023976
Au     1.968747    -6.082248    -1.266707
Cu    -3.248350     1.873018     4.583634
Au     0.482177     5.205587    -3.227501
Cu    -3.433075     2.066267    -3.904615
Cu     3.616594     1.299177    -3.328799
Cu     2.038755    -4.676944     3.537089
Cu    -3.289767     3.615035    -1.749825
Au    -1.696270     5.726412    -1.758871

108
energy: -367.861136	eV, Rsuc: 2
Au    -4.279634    -0.652624    -2.263459
Au    -2.388846    -4.841622    -3.513335
Cu    -5.238746     0.926497     2.302262
Cu    -1.111323    -3.354875     0.626501
Cu    -0.933199     1.662909    -3.504626
Cu     1.005036    -3.291648    -0.919733
Au     0.694096     2.645045     4.753833
Au     2.239330     4.745852    -1.294157
Au     3.467496    -1.629863     1.216166
Cu    -2.330099    -0.658430     4.029988
Cu     3.971290     1.000261    -4.107406
Au     5.658434     1.199034     0.648477
Cu    -3.016184     1.637043    -2.022550
Cu    -2.787075    -1.588398    -0.373508
Au     3.477862    -1.042551     4.853782
Au    -2.800106    -2.183280    -4.022080
Cu    -4.130766     0.525747     0.054346
Cu     0.590591    -1.531379    -2.771325
Cu    -3.813005    -1.236254     1.943563
Cu     3.520179    -2.896941    -1.061047
Au    -4.378255     3.818202    -1.717176
Cu     1.170940     2.908937    -2.728153
Cu    -1.689720     2.989995     3.623010
Au    -2.685047     1.106378     2.168566
Cu     0.973523    -2.032632     1.374545
Cu    -0.114478     5.042763    -2.358941
Cu     1.425342     0.605271    -3.854096
Au    -0.928563     2.939916    -1.220497
Cu     4.643607    -3.039364    -3.357782
Cu    -0.377757    -1.305437    -0.528473
Cu    -2.166365    -3.051553     2.963534
Au    -2.029929     4.758077     1.698385
Cu     2.015857    -0.265178     2.889318
Au     2.510657     4.462461     1.310310
Cu     0.005861    -1.734699     3.699982
Cu     1.059349     0.075504     5.223370
Au     4.213919     2.673576     2.294755
Cu     4.551145    -0.506330    -0.915122
Cu     3.680972     3.353831    -2.918019
Au    -1.382699     1.235748     5.524499
Cu     3.976965     3.015977    -0.309331
Cu     4.555386     0.111007     2.764947
Cu    -1.662662     0.748808    -0.125841
Cu    -1.714491    -0.501638    -2.422323
Cu     0.129027     4.767444     0.240570
Cu    -1.336067    -1.003191     1.709448
Cu    -3.051200     2.860458     0.291677
Cu     2.024963    -0.908260    -0.707452
Cu     0.380438     0.783234    -1.587945
Cu     1.643496     2.243944     2.380523
Cu     0.620432     0.450475     0.922325
Cu     1.424308     2.608039    -0.157769
Cu    -0.688023     2.586109     1.332062
Au     2.880190     1.234017    -1.796348
Cu    -0.341677     0.814209     3.219958
Au    -0.939001    -1.352775     6.119720
Au     2.436753     0.392133    -6.156389
Au    -4.127002     3.309852     2.641432
Au    -4.916393    -0.761079     4.243397
Au    -2.159833    -5.225539    -0.815153
Au     4.113100    -1.361964    -5.240884
Au     0.337736     4.452429     2.836595
Cu     3.108527     0.877558     0.777514
Au    -1.893899    -5.405385     1.911101
Au    -6.630238     0.267326     0.121924
Cu    -5.536855     1.518559    -1.857124
Au     0.115615    -5.176530    -2.426013
Au     6.041191    -2.598598    -1.254868
Au     7.154608    -0.212364    -1.014628
Au     5.492954     1.701849    -2.021146
Au     2.574781    -5.259969    -1.232898
Au     3.089768     1.531804     4.421978
Au     0.359045    -5.470344     0.311254
Cu     2.457476    -2.787217     3.301638
Au    -4.394374     2.479676    -3.978903
Cu    -2.268085     5.024147    -0.856569
Au    -4.782943    -3.258607     3.242887
Au    -0.815717    -3.824388     5.035841
Cu    -3.068290     0.365634    -4.327853
Au    -2.269348     2.477223    -5.476017
Cu    -1.367044    -3.054997    -2.002034
Cu     0.149208     1.587619    -5.813927
Au    -3.950956    -3.347411    -1.851589
Au    -6.354381    -1.420219     2.083212
Au    -0.700197    -0.588181    -4.798196
Cu     1.619342    -1.724776    -5.040200
Au     2.007579     5.121481    -3.861932
Au     1.435568    -2.506937     5.632343
Au    -3.231402    -2.683546     5.337008
Au    -5.615817     2.677010     0.438414
Au     2.305013     2.758474    -5.027433
Au    -0.335018    -3.288712    -4.393004
Au     5.021668    -2.431062     3.186876
Cu     5.977840    -1.357022     1.026460
Au    -0.180656     3.872248    -4.681960
Au    -4.419406     5.089735     0.615677
Au     4.993686    -3.776332     0.880613
Cu    -2.289006     3.805765    -3.214311
Au    -3.677841    -3.643628     0.865584
Au     5.692178    -0.728602    -3.218982
Cu     2.440792    -4.055369     1.052950
Au     0.326190    -4.115420     2.667306
Cu     3.094983    -1.100232    -2.945605
Cu    -3.705613     1.493928     4.438798
Au     2.160222    -3.517459    -3.233010
Cu    -5.258679    -1.840808    -0.175930
Cu     2.664517     4.007917     3.839189
Au    -3.417119    -0.217522     6.384640

The Cartesian coordinates and energies of global minima of Cu-Au clusters with 1:3 composition up to 108 atoms are given in the following.
The number of runs over 100 runs for locating the global minima (Rsuc) was also provided in the following.

60
energy: -207.417164	eV, Rsuc: 15
Cu     0.140217     2.466767     0.542314
Cu     1.201836    -2.783388    -0.189154
Au     2.566634     3.293513     1.079181
Au    -3.196085     1.074742     2.871670
Cu    -3.623401    -2.842916     1.025998
Au     4.171977     1.081247     1.042517
Cu     2.024655    -1.224530    -1.881606
Au    -0.285465    -4.736934    -1.019470
Cu     0.734240     2.793506     2.921287
Au    -2.895575     2.691575    -2.338472
Au    -2.219617     1.314243     0.090790
Au     1.169495     4.128672    -1.116976
Cu     0.521765     0.300874    -2.962632
Au    -0.527145    -2.028461    -2.129624
Au    -1.755108     3.297485     2.158137
Cu     1.689554     0.894210     1.656636
Cu     2.633469    -0.923690     0.463635
Cu    -1.106291    -2.738883     0.379476
Au    -4.969321    -2.115220    -1.073778
Au     3.205720    -0.695297     2.983191
Au     3.166969     2.071265     3.474402
Cu    -2.070426    -0.888371     1.625063
Au     0.519020    -1.465412     2.060479
Au    -1.167347    -0.751622    -4.636153
Au     1.031868     0.468850     4.162576
Au     2.259783    -5.083008    -0.129632
Cu    -0.431887     2.187540    -1.741040
Au     3.877149    -2.107399    -3.378179
Au     1.332341     2.967598     5.343549
Au     2.009781     1.297303    -0.963662
Au     4.388361    -0.292090    -1.315229
Cu    -0.051929    -0.217796    -0.235146
Cu    -0.703333     0.912110     2.265125
Au    -1.735742    -3.108483     2.865279
Au     3.032217     0.464964    -3.559944
Au    -0.366359     4.691676     4.121734
Au    -1.075931     1.985710    -4.297925
Au    -3.893757    -1.525573     3.260968
Au     1.061357     0.750463    -5.403433
Au    -2.786270    -3.688932    -1.331822
Au     2.843077    -3.132955     1.788815
Au    -4.352251     0.459660    -1.707761
Au     0.395326    -4.359013     1.706737
Au    -1.167522     2.076919     4.554335
Cu    -2.634497    -1.187810    -0.719627
Au     3.777992    -2.940790    -0.806876
Au    -0.751963     4.354668    -3.015911
Au    -2.147118    -4.979712     0.955978
Au     5.011476    -1.494952     1.129224
Au     0.369228     4.910949     1.462138
Au     2.267183     4.690396     3.466776
Au     1.452911     2.687286    -3.426520
Au     1.364777    -1.724111    -4.330699
Au    -3.260312    -1.717588    -3.159041
Au    -4.467886    -0.335337     0.900285
Au     1.768080    -3.730910    -2.524893
Au    -3.491597     0.754386    -4.266083
Au    -1.451848    -0.695616     4.126058
Au    -1.549637     4.131237    -0.436906
Cu    -1.852839     0.316985    -2.386159

64
energy: -221.611604	eV, Rsuc: 17
Au    -0.131744     0.463646    -0.733644
Au    -0.047070    -0.246611     1.775359
Cu    -0.518149    -2.683106     2.386258
Cu     1.915020    -1.666040     2.592077
Cu     1.673028     0.906946     3.294686
Au    -0.927655     1.477578     3.661537
Cu    -0.972810     2.111423     1.064082
Cu    -0.590049    -1.992509    -0.145496
Au     3.569106     0.114526     1.656613
Cu     1.600716     1.583246     0.783130
Cu    -2.130407     1.866891    -1.364785
Cu    -2.340115    -0.064238     0.449564
Cu    -0.207875     1.132345    -3.136160
Au     4.183578    -0.497981    -0.999154
Au    -0.288267     1.827883    -5.621139
Au    -4.194395    -1.282418    -0.936257
Au     2.376297    -0.935716     5.035618
Au     3.914670    -2.490779     0.920507
Au     0.671548    -0.617993    -4.881127
Au    -1.079643    -4.578459     0.497988
Cu     2.121682     0.955731    -1.758834
Au    -1.679417     4.398865    -1.885328
Au    -4.170542     3.308166    -2.075899
Cu    -1.892731    -0.722492    -2.098660
Au    -4.028795    -2.568748     3.500835
Au    -2.256716    -4.541534     2.956966
Au     0.935375    -3.154721     4.531164
Au     4.415447     1.478347    -2.857887
Au     2.653465     3.469433    -2.273847
Au     0.269060    -3.819166    -1.801728
Au     3.043945    -0.791676    -3.485466
Au    -1.703800    -2.641096     4.690621
Au    -0.507699     4.662397     0.598134
Au    -3.692584    -1.911257    -3.544238
Au    -2.400352    -3.250306    -1.556394
Au     4.351493    -1.779411     3.515836
Au     3.944358     2.120045    -0.247362
Au     2.914265    -4.018071     2.961569
Au    -4.446698     1.342394    -0.198224
Au    -2.788761    -2.543300     1.118688
Au     0.400921    -5.068688     2.748936
Au    -3.230265     1.596951     2.267261
Au     0.781303     3.273918     2.606900
Au     3.398833     2.713636     2.398431
Au    -4.615709    -0.636757     1.720079
Au    -2.011496    -0.047328    -4.630115
Au    -1.856661     3.868160     2.828743
Au     0.843601     5.404441    -1.651299
Au     1.613873    -3.042305    -4.041339
Au     2.156413     4.102881     0.360861
Au     1.380451    -3.453911     0.748459
Cu     1.838666    -0.977279     0.059964
Cu     0.349256     2.903574    -1.154815
Au    -3.965228     0.702385    -2.834233
Au    -1.047643    -2.502163    -3.831839
Cu    -0.019659    -0.813489     4.252654
Au     2.088974     1.666917    -4.283024
Au     4.104922     0.830985     4.188773
Cu    -2.271225    -0.741868     2.960809
Cu     0.733742    -1.280260    -2.346074
Au     0.281952     3.651528    -3.669302
Au    -3.032571     3.606863     0.384280
Au    -2.252646     2.591891    -3.883897
Au     2.773418    -2.772316    -1.589814

68
energy: -236.045093 eV, Rsuc: 14
Cu    -2.678620    -0.720825    -1.698187
Au     2.684089     2.838630     0.192880
Cu     1.263673    -1.108881     2.968783
Au    -1.358886    -5.157427    -1.805039
Cu    -1.723277     1.939817     2.480692
Au     0.025369     2.753921    -4.324634
Au     2.806113    -3.316757    -0.517701
Cu    -0.808936    -2.653525    -1.426226
Au     2.680716     2.180468    -4.542602
Au    -2.630665     3.275834    -4.032830
Au     4.625182     0.950276     0.468515
Au    -3.913735     1.019750    -3.211212
Au     3.468920    -3.031195    -3.150957
Au     3.471863    -2.002696     3.963137
Au    -3.310612     3.015491    -1.397397
Au    -1.510691     3.682884     0.599965
Au     0.653674     2.009677     6.037161
Au     2.122497    -3.562267     2.170439
Au    -0.465158     3.526715     4.112164
Au    -0.515135    -2.958510     2.376734
Au    -1.200647    -3.411666    -3.903036
Au     0.091842     0.513892     1.320434
Au     1.776106     3.527033    -2.348844
Au     2.485141     4.788679     2.043955
Cu     2.480503     1.098381     2.141658
Au     1.066970    -4.133077    -2.499277
Au     4.060756    -1.053366    -1.371105
Au     0.119677    -0.629291     5.409264
Cu     1.587203    -1.598316    -2.096756
Au     3.293721    -1.258850     1.321234
Cu     0.658017     2.988929     1.835542
Au     0.843338     0.299204    -5.287958
Au     3.667966     1.563453    -2.079378
Cu    -1.311214    -0.614382     3.185613
Au    -0.274635    -0.213539    -1.128044
Cu     0.891362    -1.849501     0.478358
Au     2.578612     0.403214     4.752495
Au    -4.179426    -1.875673     0.130501
Au     0.381618    -4.392193     0.155447
Cu     0.274010     2.249731    -0.635944
Au    -5.130151    -1.254663    -2.345838
Au    -4.574031     0.727787    -0.543781
Cu    -2.076530     1.202079     0.021669
Au    -1.019009    -1.592419    -5.934755
Au     3.105910    -0.432579    -3.885300
Au     2.192090     3.022514     4.010111
Au    -1.758242     1.329883     4.986642
Au     4.343988     2.867106     2.396077
Au    -3.489888     0.131418     1.965435
Au     0.831935     4.805711    -0.075646
Au    -0.898640     4.076964    -2.078409
Cu     2.114640     0.355157    -0.354881
Au    -3.197377    -2.490310     2.634915
Au    -3.276401    -3.237988    -2.095044
Au     1.058782    -3.038631     4.641881
Au     1.241908    -2.337628    -4.586919
Au    -3.446886    -0.655997     4.586277
Au    -1.621607    -2.592835     4.863035
Au    -1.845142     0.853969    -5.031937
Cu    -1.700980    -1.319832     0.712240
Cu    -0.642926    -0.887791    -3.489982
Cu     1.197483     0.986456    -2.785106
Au    -3.891273     2.675135     1.230502
Cu    -1.438499     1.530713    -2.533689
Cu     0.424846     1.205768     3.668633
Au    -3.109049    -1.439173    -4.179284
Au     4.710352     0.273314     3.119157
Au    -2.282605    -3.848175     0.396156

72
energy: -250.495356	eV, Rsuc: 14
Au    -1.790280    -3.572151    -2.278682
Au    -3.221014    -0.022967    -4.559697
Cu    -1.678584    -0.043821     1.347060
Cu     3.273666     0.356341     0.756355
Au     0.821213    -0.465717     0.741335
Au    -2.297901     4.647644    -0.442564
Cu     2.655293    -2.087258    -0.093705
Au    -1.305862    -4.555684     0.265761
Cu    -2.468458     1.523814    -2.584744
Au     2.618790     1.969315    -3.300582
Au     0.267151     4.558969     0.550022
Au    -0.200220     5.524659    -1.951871
Au     2.412418     2.818280     1.047361
Cu    -2.560806     2.089443     0.066514
Au     3.119031    -3.853430     1.877752
Au    -4.923829     0.612891    -2.482821
Cu     2.418617    -1.443462     2.389972
Cu    -0.507872     3.003775    -1.430129
Au     5.653657     0.142074    -0.210761
Au     1.985172    -0.534706    -4.171675
Au     4.133814     2.264206    -0.991384
Au     4.148855     0.215374     3.293009
Au     2.867298    -2.740546    -2.732399
Au    -0.571059    -0.465606    -5.205178
Cu    -3.186234    -0.382415    -0.793448
Au    -0.841400     0.551018    -0.971883
Cu     0.617489    -2.972817     1.365351
Cu    -1.523198    -1.009093    -2.826194
Cu     0.966107    -1.057374    -1.824607
Au    -3.484459    -2.928646    -0.208449
Au    -3.472446     1.484714     2.474689
Au     2.032888    -0.666402     4.820823
Au    -1.826276     3.624410     2.071277
Cu     1.584351     1.385800    -0.974687
Au     3.327299    -4.504644    -0.705778
Au    -1.251693    -2.787069     4.644491
Au     4.996527     2.091075     1.588548
Au     1.147689     1.840671     5.143684
Au     0.707903    -2.397815     6.378353
Au    -3.968507    -1.955064    -2.739645
Au     3.276304     2.717518     3.655279
Cu     0.144158     1.082886    -3.217412
Au     3.444158    -0.248187    -1.792024
Au     1.109568     1.650415    -5.550832
Au     1.381535    -3.240129     3.925600
Au    -2.247725    -2.567723    -4.767209
Cu    -2.488874    -0.656328     3.697324
Au    -4.098896    -0.991081     1.613387
Au     4.801617    -1.735638     1.495914
Au     0.792411    -3.583286    -1.179525
Au    -2.185855     4.068447    -3.136295
Au    -0.526722    -4.775701     2.842090
Au     4.029036    -2.430033     4.054561
Cu    -1.063167    -1.943133    -0.372773
Au    -0.888605     1.350117     3.378845
Au    -1.524061     2.110210    -4.957089
Au     0.462741     3.620284    -3.783691
Au     1.958442     3.918874    -1.489866
Cu    -0.063011     2.009195     1.002108
Au    -0.616083    -0.275314     5.518192
Au    -4.284758     3.138844    -1.604022
Cu     1.617565     0.979083     2.740054
Au    -5.018224     1.193472     0.219185
Au     5.013209    -2.388745    -1.091228
Au    -1.871132    -2.532613     2.028198
Au     1.218362    -5.414144     0.826580
Au    -4.138821     2.531279    -4.265846
Au     0.294649    -2.656560    -3.777412
Au     0.741521     3.534567     3.080091
Cu     0.012647    -1.093842     3.135400
Au    -5.608542    -1.305037    -0.650742
Au    -4.348577     3.674516     1.081681

76
energy: -264.853247	eV, Rsuc: 8
Au     0.284650    -0.888167    -0.949111
Au    -4.504625     1.437668     2.895063
Au    -1.568258     6.015265     2.487168
Cu     2.352683     0.519293     0.213316
Cu     0.975094     1.751857    -1.353172
Cu    -0.691784     3.321169    -0.532000
Cu    -0.300156     0.936030     1.000457
Au    -1.519663    -2.979236    -1.007506
Cu     2.646717     0.195692    -2.173739
Au     0.266256     0.230571    -3.474887
Au     1.757381     1.027644     5.156972
Cu    -2.063114    -0.854263    -2.604131
Au     4.728626     1.275447    -3.155062
Au     1.324766    -4.130929    -4.415366
Au    -0.873380     1.650616     5.533476
Cu    -1.963353     1.857218     3.187964
Au    -2.382620     1.342415    -3.954703
Cu    -0.976218     3.631568     1.823696
Cu    -2.650199    -0.199039     2.174626
Cu     0.975161    -3.627488    -1.821644
Au    -1.763877    -1.030386    -5.160234
Au     1.469079     4.289210    -1.582538
Au    -3.459221     2.616185     5.100808
Au    -4.172316    -1.875039    -1.481301
Au    -0.183343    -5.526187    -0.480078
Au     0.382159    -3.020456     3.182472
Au     2.238689     2.372609    -3.532434
Au     1.476048     2.928195     1.005552
Cu     0.414753     2.387330     3.405179
Au     3.459917    -2.615542    -5.100730
Au     3.423754    -3.937136    -2.643617
Au    -0.385163     3.032867    -3.184005
Au    -4.730487    -1.270648     3.161574
Au    -3.951719     0.856760    -1.744909
Au    -3.422456     3.930218     2.635206
Cu     1.378064    -1.232368     1.559896
Au     3.458432     2.508765    -1.067706
Au    -3.468705    -2.508995     1.076980
Au     2.904632     3.089276     3.571666
Cu     1.961618    -1.854641    -3.184389
Au     2.373601    -1.337828     3.954114
Au    -4.754339    -0.109192     0.666549
Au     0.187238     5.520148     0.482101
Au     2.841935    -3.331686     1.985541
Au     4.200839     0.720039     3.977349
Cu    -0.977438    -1.757460     1.344718
Au     3.958955    -0.853566     1.755621
Au     4.163724     1.878482     1.481308
Au    -2.576203     4.904078     0.229657
Cu    -2.350413    -0.529059    -0.216421
Au    -0.931995    -4.908112    -3.042294
Au    -2.232932    -2.364739     3.533243
Au     1.096550     3.631869     5.516801
Cu    -1.372565     1.228452    -1.567620
Au    -2.908515    -3.087943    -3.578719
Au    -2.842055     3.328076    -1.976400
Au    -0.266536    -0.203834     3.413645
Cu    -0.414415    -2.384242    -3.401592
Au    -1.023074     5.393295    -1.962556
Au    -1.324467     4.131898     4.415270
Au     4.760554     0.116337    -0.664817
Au     1.568277    -6.015109    -2.487707
Au    -2.721787     1.992446     0.622059
Au     2.574189    -4.911700    -0.227712
Au     2.782158    -2.020318    -0.614220
Au     0.935664     4.901740     3.033269
Au     0.876232    -1.657919    -5.540253
Au     1.020749    -5.388229     1.966776
Au    -1.470005    -4.292747     1.591305
Cu     0.691251    -3.318556     0.527590
Au    -2.888010    -0.007974     4.732662
Au     2.896439     0.008443    -4.734280
Cu     2.067609     0.852560     2.605552
Au    -4.201963    -0.715531    -3.971387
Au     4.509133    -1.434384    -2.900530
Au    -1.096208    -3.631080    -5.517426

80
energy: -279.178828	eV, Rsuc: 10
Au     0.131464     0.295638    -1.433129
Au    -0.792278    -1.109949     0.545394
Cu     0.152616    -3.432871     0.721243
Cu     0.843655     0.722157     0.997614
Cu    -1.644421     1.309984     0.252927
Au    -4.118301     1.811237     0.877549
Cu    -2.385526    -2.921333    -0.084616
Cu    -0.308433    -2.288980    -1.675227
Cu     1.675902    -1.452777    -0.154553
Cu     1.844259     2.208608    -0.989397
Cu    -0.685719     2.748800    -1.743342
Cu    -2.347231    -0.587412    -1.424463
Cu     0.624419    -0.868095    -3.679378
Au     0.587071    -0.031270     4.513437
Au    -0.724616    -4.831197     2.745958
Au     3.453478    -1.806627     1.777514
Au    -2.011364     2.772633     2.434203
Au    -2.506238    -3.734143     4.497925
Au    -4.123278    -1.993678     3.165206
Au    -1.948749    -4.202690    -2.332906
Au     4.343181    -1.323558    -3.561802
Au     4.329494     2.933318    -0.415998
Au     2.179652    -2.595322    -2.433926
Au    -3.977842    -0.058205    -3.494472
Au    -0.646840     3.249915    -4.375831
Au     0.058350    -2.801905     4.456545
Cu     0.912241    -1.489182     2.388049
Au     4.823639     1.839954     2.141065
Cu    -1.171606     0.276994     2.635377
Cu    -1.627894    -2.391039     2.495956
Au    -0.281357    -1.674600    -5.951926
Au     3.483128     2.403197    -2.999146
Au    -3.182536     2.382746    -4.458492
Au    -3.161840     1.880174    -1.776828
Au    -1.853576    -1.745449    -3.702961
Au     2.669272    -3.839693     0.050639
Cu     2.611177    -0.026587    -2.153937
Au    -0.386387     5.268288    -0.989541
Au     3.033742     2.895299     3.889374
Au    -4.034228    -4.808907    -0.674959
Au     1.857487    -3.889759     2.674287
Cu     0.536912     2.197196     3.090929
Au    -1.038646     5.330675     1.778083
Cu    -3.193507    -0.642223     1.132415
Au    -2.404186     4.372451    -2.717081
Au    -3.304387    -4.316570     1.929775
Au     4.273044    -1.790688    -0.885641
Au     0.096409     3.148539     0.676814
Au    -2.529274     3.895887    -0.044050
Au    -4.852960    -0.159097    -0.848421
Au     5.084982     0.636843    -1.806256
Au     2.270183    -2.185133    -5.144506
Cu     1.036624     1.650871    -3.312650
Au     0.176913     0.945811    -5.609676
Cu    -1.404037     0.833225    -3.428716
Au     0.175142    -3.535368    -4.006713
Au    -4.032459    -2.463280    -2.078141
Au    -5.666360    -0.226594     1.768903
Au     4.820403    -0.352934     3.646731
Au     3.083507     0.679512     5.399446
Au     1.014000     2.459300     5.606985
Au     1.363549     4.133576    -2.709147
Au     1.062560    -5.842175     0.940348
Cu     2.479156     2.616213     1.416656
Au     0.614885    -4.723588    -1.517292
Au    -0.549712     4.211185     4.241978
Au     3.333024     0.481328     0.299577
Au     2.229907     4.698714    -0.151802
Au     4.130032     4.458720     1.851247
Au     2.736570     0.435252    -4.777148
Au    -3.636813     0.706267     3.345991
Au    -1.489305     1.693293     4.864482
Au     1.489739     4.716179     2.551271
Au    -4.893484    -2.535735     0.550483
Au     1.960016     3.045566    -5.184756
Au     2.657618    -1.811187     4.368211
Au    -2.364963     0.088126    -5.690463
Au    -1.496290    -5.370932     0.134028
Au    -2.023504    -1.046793     4.704846
Cu     2.560743     0.473854     2.859826

84
energy: -293.481516	eV, Rsuc: 7
Au     3.943340     3.052062    -0.074008
Au     0.610462     3.178357     5.237134
Au    -0.480745    -4.497277    -3.130603
Cu    -0.345989     3.902985    -1.325129
Au    -1.917979    -5.483663     2.132794
Au    -3.025264    -3.819706    -2.187119
Au     0.892585     5.436609     0.432813
Au     0.388483     4.010402    -3.871646
Cu     2.405233    -0.052796    -2.940951
Au     0.467831    -1.562661     5.245689
Au     5.063482    -2.021411     0.141363
Cu     2.922536     1.596292     1.793627
Au    -3.712123    -4.310317     0.444307
Cu    -3.337603    -1.874100    -0.423664
Au    -5.469149    -3.087224    -1.233021
Au    -4.098705    -1.400309    -2.883040
Au     2.232768     4.396197    -1.737219
Au    -1.573662     2.232910    -2.954409
Au    -5.223085    -2.179656     1.349669
Cu    -1.565753    -3.084464     1.252724
Au    -5.266916     0.523365     1.930151
Cu    -0.866418     1.574813    -0.480534
Cu    -0.042102     0.154053    -3.729134
Au    -2.248544    -1.435008     4.601194
Au     0.562972    -4.585564     1.534226
Au    -1.703255     5.821863    -0.360480
Au     0.522981    -0.536800    -1.312608
Au    -4.141380     1.314981    -2.418721
Au     1.288123    -3.982100    -1.127949
Au     3.072300    -3.612451     0.916597
Cu    -0.444142    -1.168319     2.771708
Au    -0.655185    -0.769067    -6.054314
Au     4.277719     0.297117    -4.576054
Cu     1.338357     2.850254     0.270490
Cu     3.012552    -0.938637     1.376480
Au     4.442270     0.255144     3.333732
Au     1.888754    -0.936494    -5.269454
Au     1.075204     1.972638    -2.162668
Cu     2.734223     0.763017    -0.580958
Au    -1.698039     3.221869     3.797299
Au     5.032970     0.633615     0.671681
Cu     2.757385    -1.805972    -1.069619
Au    -3.227398     0.715029     0.111337
Au    -5.573956    -0.415100    -0.744298
Au    -5.421286     2.291070    -0.184083
Cu    -3.048069    -0.981445     2.136041
Au     5.041197     2.779166     2.420157
Cu    -1.252863    -0.780197     0.415249
Cu    -1.982957    -0.207053    -2.009539
Cu     0.692606     2.411632     2.792358
Cu     0.845981    -2.159418     0.677189
Au    -1.013375     3.592655     1.172670
Au    -3.629128     2.816757     1.847200
Au     0.800603     0.438982     1.165047
Cu    -1.522641     1.195030     2.055078
Cu    -0.934301    -2.624929    -1.294616
Au     4.754445    -0.285371    -1.908790
Au    -4.885707    -1.284033     3.925147
Au     1.956661     1.768994    -4.753425
Au     0.333277     4.928873     3.141582
Au     3.660930    -2.184898    -3.579463
Au     1.715373     0.766560     5.957532
Au    -0.580088     0.821331     4.449438
Au     3.198053    -1.359178     5.076376
Au    -2.004660     4.985575    -2.915097
Au    -0.611569     1.916390    -5.488070
Au     2.207167    -4.441355    -3.662903
Au    -1.495354    -2.051089    -3.770612
Au    -0.750727    -3.563773     3.704195
Au     0.434635    -3.202790    -5.362552
Au     1.772147    -2.531180     3.067639
Au    -3.421033    -3.401822     3.050290
Cu     1.761109     0.065753     3.499337
Au    -1.229446    -5.049108    -0.481044
Au    -2.639783     0.300650    -4.548985
Au     2.957105     2.390338     4.213700
Au     0.261476     6.215250    -2.166988
Au    -2.937608     3.375889    -0.832844
Au     2.665275     4.137477     2.110527
Au     3.772217     2.168729    -2.647014
Au     4.006208    -3.955270    -1.619901
Au     4.518297    -2.365467     2.864092
Cu     1.032965    -2.248541    -3.084191
Au    -3.342266     0.965345     3.871857

88
energy: -308.034739	eV, Rsuc: 7
Cu     1.620299    -2.025631     0.786146
Cu     1.294402    -2.487818    -2.937906
Cu    -2.653941    -1.835739     2.183868
Au     3.274649     1.622464    -0.689183
Au    -1.053059    -0.872522     6.149709
Au    -5.465974     2.515479    -1.935314
Au     3.916896    -2.898005     1.544712
Au    -3.011613    -4.245307     1.235842
Cu    -2.255062    -0.341430    -1.946678
Au    -4.828150    -0.075860    -1.369929
Au    -3.200252     3.747981    -2.919467
Au    -0.495919     4.299501     1.470552
Au    -0.881738     1.282744    -0.409849
Au    -4.935364     1.786209     0.683510
Au     4.720989     3.373086     0.824505
Au     4.955912     1.276963     2.634778
Cu    -0.621076    -0.657887     1.223491
Au    -2.010657     6.002588    -0.051391
Au    -2.646698    -4.071267    -4.045951
Cu    -0.267134    -0.430032    -3.641145
Au     2.307630     4.620020     1.368422
Au    -4.557538    -2.096215     0.454025
Cu    -0.022210     1.811802     2.015801
Au    -2.194120    -4.618227    -1.368708
Au     0.076084    -5.162020     3.345522
Cu    -3.014894     0.032184     0.507298
Au    -0.676688    -5.665153     0.630251
Cu    -2.026169    -2.277799    -0.232906
Cu     1.361945     0.480013     0.321219
Cu     2.700605    -0.865862    -1.391887
Au    -0.504217    -3.148340     1.689483
Cu     0.206586    -3.630078    -0.764418
Au    -2.096067     0.570739     2.881213
Au     0.136035    -1.095104    -1.171799
Cu     3.628704    -0.327517     1.085068
Au     3.121635     2.399116    -3.317301
Au    -0.416018    -2.756896    -5.003870
Au    -2.667708    -1.309276    -4.353356
Au    -2.668407     1.250001     5.400171
Cu     1.057732     2.972425    -0.161959
Au     5.958332    -1.144867     1.848349
Au    -0.119892    -4.778853    -3.168979
Au    -1.266683     5.594762    -2.668222
Au    -2.188511    -3.728301     3.858112
Cu    -0.578866    -1.433633     3.700776
Cu     1.111182     1.155486    -2.121714
Au    -1.583849     3.202678     3.738666
Au     4.774721     0.274073    -2.561381
Cu    -3.167071     1.891514    -1.181731
Au    -3.707845     1.120826    -3.574662
Au     0.616541     5.544819    -0.675446
Au     2.821381    -3.450790    -1.012927
Au    -3.223903    -1.309286     4.633255
Au     0.022215     1.127127     4.632680
Cu    -1.254039     1.875698    -2.902304
Au     0.608128    -0.522814    -6.030216
Au    -4.120859     2.381549     3.208711
Cu     2.608154     2.056820     1.849097
Au     0.668907     3.663726    -2.642995
Au     2.547384    -4.646477    -3.463744
Au    -1.655969     1.000934    -5.335610
Au     3.988099    -2.332238    -3.199546
Au     5.376721     2.885362    -1.822521
Au     1.797110    -4.696341     1.207528
Au     2.353529    -0.272099    -3.904178
Cu    -1.257490    -2.569889    -2.611329
Au     1.754500    -2.920053     3.335814
Au    -3.943150     4.153521    -0.306715
Au     3.050241     4.303019    -1.270358
Au     1.201039     3.447117     3.577923
Au     2.842157     1.384282     4.429839
Cu    -2.431983     2.534477     1.210934
Cu    -1.357359     3.707558    -0.952679
Au     5.017662    -1.711495    -0.660428
Au     1.413405    -5.818301    -1.245972
Au     2.249634    -2.620502    -5.300695
Au     1.493298    -0.226111     2.700303
Au    -3.795130    -2.489333    -2.143294
Au    -4.714926    -2.987141     3.024139
Au    -3.128524     4.793124     2.154321
Au     3.898835    -1.084461     3.638763
Au     0.787600     1.836545    -4.679344
Au     5.797199     0.858710     0.018806
Au     3.892658     3.681217     3.394804
Au    -0.021980    -3.281459     5.377796
Au    -1.199590     3.700602    -4.676878
Au     1.573593    -1.037226     5.338832
Au    -4.716041    -0.263205     2.511856

92
energy: -322.175898 eV, Rsuc: 9
Au    -1.480632    -2.383015     5.794819
Au    -2.871637    -1.522142     3.579905
Cu    -0.830965     1.772594     3.849171
Cu     2.315185    -1.235707     3.373091
Cu     3.352446     1.166049     2.712629
Au    -2.093537    -2.303785     0.989947
Au    -4.184764    -0.453878     1.386051
Au    -2.643039    -4.919704     1.810394
Cu     0.369738    -1.767208     1.636897
Au     0.907809     0.628256     2.441894
Cu     1.414897     3.027081     3.014210
Au     1.798189    -3.704906     2.634962
Cu     1.592654     0.965822     4.793148
Au    -2.950396     2.982100    -4.447317
Au     3.201081     1.982151    -3.642882
Cu    -1.241946    -0.395024    -4.792920
Cu    -0.583318     2.062302    -3.801440
Cu     1.819578    -0.864495    -1.698512
Au     3.636103     0.907027    -1.105293
Au    -1.567989    -4.048741    -3.819960
Au    -0.532901    -0.052106    -2.445435
Cu    -1.263549     2.102408    -1.222504
Cu    -0.313741    -2.085509    -0.884708
Au     0.186462     0.295186     0.001201
Cu     1.275782     1.715839    -1.910728
Au     2.621383    -3.111866    -2.736980
Au     4.533724     2.660278     0.887317
Au     3.153655     3.562799    -1.345962
Cu    -2.112524    -3.795578    -1.225208
Cu    -2.310579    -0.262503    -0.589220
Au    -3.007247     1.900781     0.706317
Au     1.146360    -2.777959     5.136822
Au     0.403509    -0.547549     6.555224
Cu    -1.573801     0.073961     1.929626
Cu    -0.526036     2.451190     1.288819
Au    -2.573213     2.933025     5.374355
Au     4.257932    -1.724831    -0.917598
Cu     2.552269    -0.520078     0.803358
Cu     2.013532     2.070832     0.592961
Au    -0.034017     4.932585     1.906269
Au    -4.718358    -0.957066    -3.358668
Au    -4.176576    -3.650474    -3.043210
Au     4.846909    -0.709275     3.765291
Au    -5.197648     1.713160    -3.570114
Au     2.150201    -2.036716    -5.229426
Au    -1.347642     4.295106    -2.627202
Au    -4.588800    -3.110680     1.724967
Au     5.088763     0.001708     1.104876
Au     2.001642    -2.923605    -0.065957
Au     2.570097     4.545973     1.193186
Au     3.209812     0.396593    -5.868439
Au    -4.218953    -4.863055    -0.396594
Au     4.115386     1.531610     5.193919
Au    -4.701321     0.621029    -1.124851
Au    -2.313360     3.658689     2.754036
Au    -3.095858    -2.204156    -5.203273
Au    -3.008535    -5.961053    -2.566510
Cu     1.338930     0.175826    -4.099651
Au     3.932551     3.623162     3.404366
Au     0.327644    -4.419448    -1.900333
Au     1.050190    -4.430716    -4.525832
Au     3.741559    -0.686333    -3.427038
Au     0.635771    -0.178089    -6.597896
Au     1.293558     2.315544    -5.605139
Au    -0.868820    -3.372046     3.329408
Cu    -2.835665     0.834109    -2.964610
Au    -0.459965    -2.616789    -5.918344
Au    -1.317986     1.742532    -6.295122
Au    -1.690987    -6.173506    -0.364484
Au     1.254302     3.892357    -3.339364
Au     3.053932    -0.920616     5.865029
Au     1.952812     5.468256     3.690338
Au    -2.054889     0.257346     5.597304
Au    -3.632963     3.043371    -1.773345
Au     5.854065     1.722789     3.082310
Au     3.761789    -3.119474     4.410451
Au     2.297742     1.316017     7.234572
Au     4.041311    -2.432325     1.772616
Au    -3.368127     1.225663     3.413468
Au    -0.154316     2.137122     6.348693
Cu    -2.333628    -1.780361    -2.753996
Au    -2.022936     4.345130     0.071219
Au    -0.189718    -4.272341     0.769545
Au    -0.652891     4.192182    -5.266185
Au    -1.966705    -0.751289    -7.226448
Cu     0.257278    -2.227749    -3.429057
Au    -3.619234     0.486822    -5.435931
Au     2.138932     3.423630     5.500209
Au    -4.167839    -2.108082    -0.846196
Au     0.557901     3.875028    -0.622274
Cu    -0.306235    -0.889109     4.045835
Au    -0.319575     4.237916     4.561127

96
energy: -336.497072 eV, Rsuc: 11
Au     1.235509     3.575295    -5.675332
Au     3.829776     4.010610    -0.853520
Au    -2.599707    -3.964150     2.394559
Au     0.285646     4.531655     3.080614
Cu     0.563350     1.236262     0.274322
Au    -1.326488     4.965959    -1.029666
Au    -0.419399    -0.333963     1.961321
Au    -3.639047    -3.723256    -0.120621
Au    -3.046341     1.029242    -2.052452
Au    -5.448428    -2.673257    -1.885353
Cu    -1.026708     2.428119    -1.322007
Au     0.023075     6.259709     0.944037
Cu    -1.440550    -0.032924    -0.403743
Cu    -2.767956     0.395337     2.874768
Cu     0.795897    -1.207684    -0.081312
Au     2.897422    -2.144102    -1.138860
Au     1.114298    -4.034982     6.183721
Cu     2.793507     0.400126    -0.680911
Au    -0.496569    -1.930138     5.822769
Cu     0.383204    -0.551334    -4.340196
Cu     0.967477    -3.724786    -0.436264
Cu    -2.622565    -1.621158     1.212929
Cu     2.165226    -0.021144     1.859789
Au     4.785065    -0.047108    -4.447218
Au     4.314186    -2.584241    -3.394160
Au    -1.653435     2.004324     1.165087
Au     3.627525     2.301698    -5.276225
Cu    -1.599958    -0.987575    -2.845271
Cu     0.682692    -2.220578    -2.478180
Au     0.498732     0.385503    -2.045373
Au     2.250791    -1.670413     5.869852
Cu    -0.355335    -2.911776     1.589652
Au    -1.783802     2.726789     3.787501
Au     2.719997     4.116759    -3.428204
Cu    -0.603396     0.378201     4.395546
Au     2.033943     0.638413     4.341119
Au     2.426620     5.113892     1.389039
Au     0.049559     1.207868    -6.144658
Au    -1.817780     1.617415     6.267501
Cu    -1.118107     1.464734    -3.745356
Au     2.201525    -2.579484     1.538291
Au    -3.494869     3.290585    -0.438321
Au     2.513842    -3.843835     3.928151
Au    -3.581778     1.601651    -4.662331
Au     1.944361    -2.569490    -4.708295
Au    -1.263795    -2.553574    -0.801582
Au    -2.041805     4.647242     1.626992
Au     5.083697    -0.525473    -1.777099
Au    -2.707991     3.622129    -3.069866
Au     1.390743     5.216739    -1.200953
Au    -4.113602     1.593375     4.687998
Au    -2.734167    -3.423338     5.071213
Cu     0.537139     1.992174     2.690532
Au    -1.982506    -0.479351    -5.359156
Au    -5.363607     0.431149     2.480312
Au    -1.171129    -5.064853     0.281249
Au     5.008577     1.643857    -0.003852
Au     3.291364    -4.747868    -0.021817
Au     5.349623    -3.066922    -0.671852
Au     0.255468    -1.508614    -6.637380
Cu     1.643461     2.667030    -1.497926
Au     4.780052     3.743501     1.770491
Au    -5.217341     2.524849    -2.462072
Au    -5.857683     2.064364     0.221398
Au    -1.493308     3.285707    -5.484001
Cu    -3.765985     0.669411     0.451464
Au     4.318986     1.199633     2.721431
Cu     0.279759     3.715386     0.616967
Au    -4.096675     2.767108     2.218237
Au    -5.185967    -1.595005     0.702701
Au     2.250177    -4.369299    -2.617042
Au     3.722779    -1.400292     3.559204
Au     2.682839     3.285786     3.579459
Au    -2.946135    -3.294851    -2.830400
Au    -4.171395    -1.871733     3.267597
Cu     1.530609     1.726080    -3.937674
Cu    -3.466467    -1.340928    -1.170950
Au     1.147410    -5.112244     1.758884
Au     0.505763     2.713819     5.235402
Au     3.832115     1.777155    -2.600475
Au     0.593349     0.396759     6.660125
Cu     2.660890    -0.530315    -3.132237
Cu    -1.601525    -1.847707     3.518506
Au     4.460418    -0.936225     0.909935
Au     0.031083     3.790930    -3.232814
Au     4.674640    -3.492468     1.968877
Au    -0.271422    -4.036496     3.913749
Au    -2.896625    -0.670702     5.365212
Au     2.568530     2.426055     0.991044
Au    -4.125622    -0.951021    -3.658277
Cu     0.990326    -1.692334     3.642823
Au    -5.620640     0.019421    -1.484228
Au    -0.482955    -4.616512    -2.424563
Au     1.094794    -6.180744    -0.814948
Au    -0.814356    -2.845157    -4.516519
Au     2.447106    -0.068402    -5.750856

100
energy: -351.014127 eV, Rsuc: 4
Cu     2.719069    -0.680065    -3.846840
Cu     1.755174     3.002092     2.720599
Au     4.360230    -1.021581     4.590556
Au    -0.633887     2.697341     5.654722
Au     0.199775     2.418983     0.701913
Au    -1.488727    -3.003925     3.090395
Au     5.382226    -0.711969     2.048923
Au     2.366875    -1.281889    -6.360787
Au    -2.541508    -1.692311     5.271985
Au     1.269557    -3.730833     3.098195
Cu    -1.469214     0.558073    -3.632212
Au     0.977725     1.339244    -4.197391
Cu    -3.007700    -0.842520     2.733799
Au     0.800972    -4.917257    -1.401904
Au     3.392854    -3.114200    -4.540464
Cu     2.767271     1.696860     0.587801
Au     2.833153    -3.174319     5.222847
Au     0.875164     5.018707     1.165397
Au     4.710327     0.108650    -0.557129
Cu    -1.339236    -2.107921    -2.954219
Au     1.428195     1.729856     7.167814
Au     4.180498     3.315101     3.632700
Au    -5.450731     0.225189     1.937411
Au     4.866638    -0.949340    -5.259342
Au    -0.611312    -0.441557     3.701388
Au     4.630090    -2.587286     0.051103
Au    -1.483145    -0.207334    -1.185658
Cu     2.145034    -3.366530     0.543841
Cu     3.447470     0.872989     3.043440
Au    -0.327348    -4.320205     1.011703
Au     3.246800    -3.902385    -1.876019
Cu     1.112585     0.641030     2.241041
Au     0.632859     0.800681    -6.792288
Au     0.344837     3.869880    -3.473801
Au    -5.638299    -2.268332    -2.821423
Au     4.811892    -1.739377    -2.637408
Cu    -1.166643     0.263410     1.291149
Au     3.266298     1.193280    -5.621340
Au    -3.082839     1.709512     2.114378
Au     0.218180    -2.341235    -0.820090
Cu     1.231997     1.155250     4.662987
Au     2.470452     1.054353    -1.874464
Cu    -3.620050     0.794333    -2.102780
Au     2.793989    -0.915381     1.212561
Cu     2.636755    -1.479507    -1.296277
Au    -5.676395    -0.443943    -0.871697
Au    -1.168240     2.498361    -5.366437
Cu     1.221791    -2.867536    -3.145298
Au     3.048027     3.100614    -3.595205
Cu    -1.958628    -2.137957     0.624530
Au    -0.106707     4.569828     3.699094
Au     0.876202    -3.500411    -5.648258
Cu     1.935674    -1.274328     3.686785
Au    -4.604002    -2.199346     0.960382
Cu     0.367824    -1.791551     1.678778
Au    -2.753435     3.685799     4.065738
Au    -2.223191     2.919620    -2.811253
Cu    -3.466153    -1.834118    -1.494124
Au    -1.889289    -0.034503    -6.107300
Au     3.485494     4.128780     1.101550
Au     2.117605    -0.739907     6.227651
Au     4.492822     2.800150    -1.155981
Cu    -0.034949     1.905947    -1.814264
Au     3.811022    -2.951545     2.669923
Au     4.782618     0.949210    -3.310792
Au    -3.416871    -3.709580    -3.450670
Au    -0.149767    -1.696590    -7.408150
Cu    -2.180637     2.156555    -0.301178
Au     1.944792     3.596084     5.256298
Au     1.879130     3.676619    -1.127496
Au     2.475969     5.416100     3.305672
Au     1.899859    -5.269683    -3.840173
Au    -4.899206    -0.558066     4.438956
Au    -1.765676    -2.700793    -5.447410
Au    -4.528195     3.966560     1.882775
Au    -5.071521     2.131723     3.878036
Cu     0.861306     0.060493    -0.154686
Au    -1.809235     4.140136     1.522774
Cu     0.586128    -0.520415    -2.546187
Au     5.840626     1.180412     3.960247
Au    -0.534664     0.023399     6.373971
Au    -0.792966     4.392769    -1.023875
Cu    -0.771714     2.140123     3.135363
Au    -1.940463    -4.023102    -1.201221
Au    -2.684633     1.025431     4.796232
Cu    -3.470124    -0.035644     0.320913
Au     3.654494     1.451531     5.589246
Cu     0.208914    -1.077164    -4.930560
Au    -4.177319    -3.003114     3.491018
Au    -0.731838    -4.527833    -3.661343
Au    -3.103388    -4.382799     1.299152
Au    -4.884526     2.066230    -0.082662
Au    -3.539146     4.299365    -0.713565
Au    -4.951839     2.905950    -2.648601
Au    -3.484636    -1.030850    -3.991160
Au    -5.775856     0.406106    -3.413092
Au    -4.655373    -4.044727    -1.005698
Au    -3.684006     1.598023    -4.695677
Au     0.187078    -2.490116     5.316116
Au     5.192909     1.986149     1.436004

104
energy: -364.840374	eV, Rsuc: 6
Au     5.084296     2.780623     1.422959
Au    -4.651378    -1.427122     2.932069
Au    -1.294627     3.125796    -0.724836
Au     2.813768     3.495702    -0.106580
Au     5.482725     0.044908     1.061554
Au    -3.734323     0.669268     4.444776
Au    -3.616160     4.824070     3.073253
Au     3.137180    -0.551613    -5.803097
Au    -1.203972     5.445980     2.160240
Au    -2.951677    -3.857994    -3.337425
Au     1.810209    -2.962431    -5.550797
Au    -0.414433     2.110466     6.123085
Au    -1.603600    -5.647131     2.688753
Au    -1.810719     2.731714     1.989349
Au     2.927520    -1.026037     5.137924
Cu     0.400948    -1.973491    -3.704124
Au     4.798236     3.351993    -3.343971
Au     3.968686     5.358718     1.424825
Cu    -0.672455    -3.245116     3.057566
Au     3.102805     5.185296    -2.341171
Cu    -0.829209    -1.789364    -0.194046
Au     0.068387     2.060002    -5.707703
Au    -5.608683     2.898621    -0.128967
Cu     1.544909    -2.290949    -1.317278
Au     0.018019     2.259792    -3.012466
Cu     0.832662     4.226457    -1.593410
Au     0.158383    -4.914856     4.772285
Cu     0.983640     1.865822    -0.651962
Au    -2.114068     0.454779    -6.341290
Au    -3.666005     3.317457    -2.097681
Au     1.869448    -4.240587    -3.145658
Au     1.502229     5.667364     2.579995
Cu    -2.623674    -2.308219     1.554617
Cu    -2.005094    -1.515196    -2.573895
Cu    -2.206010     1.092614    -2.105194
Au     5.080251    -1.032756    -1.551683
Cu     0.491989     3.919415     1.005880
Au    -4.506711     2.400607     2.385612
Cu    -1.036338     1.022344     3.832445
Au    -3.545490    -0.071165    -4.071853
Au    -1.853564    -2.017029    -5.108436
Au     1.894502     1.135831    -7.374034
Au    -2.393855     2.399426    -4.378577
Cu     3.093339     1.139469     0.899374
Au    -1.713951    -0.234622     6.083896
Cu     1.126766    -0.373528     0.345225
Au    -0.512754    -0.880332     2.138477
Au     0.107376    -0.203044    -1.913509
Au     4.393370    -1.851082     2.932013
Au     1.464450    -4.768165    -0.444282
Au    -3.219050    -3.692830     3.659858
Au     3.297529    -1.470061     0.468139
Cu     2.697704     0.109867    -1.581623
Au     3.415362    -4.023807     1.449583
Cu    -0.975928    -4.183924     0.627601
Au     2.714927     3.234381     2.718120
Cu     0.280613    -1.177663     4.528561
Au     3.019126    -1.760676    -3.358243
Cu     2.041286    -0.655067     2.678321
Au    -0.428097    -6.624721     0.315963
Au     5.254174     4.394778    -0.845383
Au     4.251015     0.690921    -3.609393
Au    -3.113044    -0.644650    -0.389063
Au    -3.953515    -1.832018     5.564107
Au    -4.867079    -4.493490    -1.401943
Au    -3.400363     4.480453     0.433705
Au     5.688856    -2.677869     0.608059
Au     1.252782     4.361707    -4.180498
Au     0.679913     6.515101    -2.592789
Au    -0.585021    -3.597790    -1.934108
Au     1.911268    -3.071600     3.653003
Au     0.016883    -6.161258    -2.373258
Cu     1.117069    -2.760482     1.226624
Au    -3.558953    -4.692116     1.086457
Au     0.118479     3.576406     3.791978
Au     0.729357     1.551262     1.937131
Au    -0.951204     5.807479    -0.508023
Cu     2.561507     2.518003    -2.566548
Cu    -2.900548     0.302759     2.028982
Au    -5.334593     0.305666     0.863310
Au     2.806018     2.354763    -5.165848
Au    -5.030742    -2.454409     0.418339
Au     1.745136     6.089495    -0.062335
Au    -2.486482     3.024732     4.653492
Au     4.048481     0.851876     3.276298
Au    -1.425485    -2.938695     5.624288
Cu    -1.098850     0.770768     0.264113
Cu    -2.855339    -3.143260    -0.832195
Au     1.548847     1.211792     4.506062
Au     0.402900    -0.721208    -6.090572
Cu    -2.228401    -1.317660     3.846861
Au    -0.460196    -4.289712    -4.559394
Au     0.984207    -5.208608     2.198502
Au     0.896135    -0.188747     6.790593
Au    -1.332174     4.674131    -3.044210
Au     1.185226    -2.843077     6.261081
Au    -2.393574    -5.637228    -1.220362
Cu    -0.967913     0.208121    -4.151045
Au     3.852213    -3.520796    -1.284889
Cu    -3.372843     1.871754     0.080168
Au     4.714421     1.701953    -1.105669
Au    -4.861753     0.874577    -1.841786
Au    -4.616832    -1.908384    -2.310455
Cu     1.599201     0.406354    -3.971914

108
energy: -379.611812	eV, Rsuc: 3
Cu     2.927106    -1.381066    -2.306822
Au    -0.567575    -4.493792     4.594724
Au    -5.103186     4.282292     0.181620
Au     3.198647    -5.553628    -1.249529
Cu    -0.752187     2.353023     4.100476
Au    -4.392095     2.930201    -2.159896
Au     3.827976    -2.336498     2.210869
Au    -1.930240    -0.517197    -3.537148
Au    -2.029701    -2.448580     5.804815
Au     0.586165     2.130928     6.321088
Au    -0.627138     3.736629    -5.093680
Au    -0.347985    -4.392269    -4.887906
Au    -2.768789    -3.503380     3.333070
Au    -1.922828    -5.532223     0.105622
Au    -1.872107    -6.050465     2.746183
Cu     2.754652     1.988118     0.571883
Au     5.478568    -1.405964    -2.187274
Au     1.465428     3.850154     4.311457
Au     2.815131     2.986230    -1.874187
Au     4.001038     5.327205    -2.408328
Au    -4.215297    -0.951970     0.128183
Au     1.714371     4.594934    -3.815511
Cu     1.575404    -2.915423     0.741363
Cu    -3.251069     0.672553    -1.681660
Cu    -0.651757    -2.013942     3.663030
Au     0.864600    -5.959764     2.754302
Au    -4.414862     1.408758     4.817644
Au     0.707508    -2.306231     5.819622
Au     3.932191     0.421010     2.567139
Au    -0.534116     1.040135    -5.393813
Au    -4.135590    -5.098107     1.544624
Cu     1.518713    -0.961980     2.461165
Au     5.505325    -0.795751     0.494001
Au     4.220664     1.092764    -6.028276
Au     2.917173     0.860175    -3.694575
Au     5.547050     3.084342    -1.834883
Cu     0.548972     0.549943     0.582218
Cu     0.643372    -0.389807    -3.562225
Cu    -2.880268    -1.083038     2.415461
Cu    -0.604981    -3.496819    -0.571542
Au     1.875697    -0.347706    -5.905235
Cu     1.755259     0.788353    -1.516994
Au    -0.683589    -1.644011     1.138017
Au     2.831940    -0.631759     0.265553
Au     3.739801     3.158314     2.732767
Cu    -2.162499     2.869908    -0.743871
Au     4.175941     3.283558    -4.297577
Cu    -0.594279    -2.700176    -3.034471
Au    -4.971105    -3.484506    -0.494056
Au    -2.894230    -0.379432    -6.003618
Cu    -0.727992     0.307763     2.657696
Au     1.916508    -5.334726    -3.673922
Au     1.568864    -3.387990     3.335724
Au    -2.741619    -3.825553    -1.943310
Cu    -0.571291    -4.030433     1.931454
Cu     0.635877     0.082556     4.742136
Au    -0.725192     4.277021    -2.423144
Au     3.073211    -4.886847     1.467912
Au    -0.811308     4.788355     2.998938
Au     5.648822     0.939810    -3.661924
Au     1.433381     1.625033     2.761151
Au    -2.991492     3.675750     4.176795
Cu     0.660498     2.254621    -3.328903
Cu    -2.956163     3.949154     1.514678
Cu    -2.769631    -3.085943     0.735758
Au    -2.718322    -2.919195    -4.534380
Cu    -2.004957     2.150338    -3.389920
Cu     0.550308     2.932145    -0.629758
Au    -3.010799     4.417872    -3.944591
Au     2.941351     1.531302     4.994818
Au     3.999599    -3.659606    -3.104827
Au     1.728696    -2.651034    -4.249750
Au    -0.503622    -1.756654    -5.603724
Au     1.845297     2.486966    -5.646275
Au    -0.855692     2.551811     1.470928
Cu     4.288102     0.788092    -1.388423
Au     0.616308    -1.407187    -1.201893
Au     3.956394     4.328577     0.195227
Au    -0.730113     0.930060    -1.591239
Au    -0.822171     4.397224     5.687517
Au     0.850323    -5.443448     0.094491
Au    -0.418571    -5.277999    -2.358431
Au    -2.076792     0.024699     4.689145
Au     2.907667    -1.214107     4.599922
Au    -4.290560    -1.619893    -2.552091
Au    -5.049739    -2.594926     2.123653
Au    -4.319820    -1.460061     4.528389
Au     5.315239     1.969165     0.694573
Au    -0.880485     5.009646     0.237545
Au     6.859364     0.772098    -1.234778
Au    -2.163758     2.150617     6.327108
Au    -5.121316     3.005503     2.659319
Au     1.486860     4.159057     1.481976
Cu    -2.939920     1.568413     2.697722
Au     1.575162     5.296542    -1.089359
Au    -4.331447     0.846182    -4.000617
Cu    -2.060253     0.473208     0.537560
Au    -4.250467     1.811303     0.417826
Au    -3.111667     5.174330    -1.297778
Cu    -1.985521    -1.456490    -1.142423
Au     4.203198    -1.339956    -4.640131
Au    -5.145870     0.196898     2.509189
Cu     1.647489    -3.636082    -1.797115
Au    -5.739062     0.564796    -1.647665
Au    -2.921016     2.346388    -5.746727
Au     1.992402    -0.149299     6.922835
Au    -0.699881    -0.234565     6.977056
Au     3.924368    -3.045345    -0.469758

The Cartesian coordinates and energies of global minima of Cu-Au clusters with 3:1 composition up to 108 atoms are given in the following.
The number of runs over 100 runs for locating the global minima (Rsuc) was also provided in the following.

60
energy: -189.205513	eV, Rsuc: 22
Cu    -0.251935     0.387168     0.044145
Cu    -0.337944     0.257935     2.475269
Cu     0.428275    -1.692587     1.075713
Cu     1.882585     0.394500     1.200616
Cu     0.317388     2.399907     1.298404
Cu    -2.088747     1.557815     1.132517
Cu    -2.014961    -0.986554     0.997024
Cu    -0.764224    -1.653013    -1.186817
Cu     1.602294    -0.699153    -1.077261
Cu     1.465810     1.821299    -0.903504
Cu    -0.988351     2.475836    -0.956693
Cu    -2.378389     0.338519    -1.133848
Au    -0.175666     0.533949    -2.430196
Cu    -0.434240     0.099577     4.928932
Cu     1.165031    -3.834274     2.083202
Cu     4.033625     0.418313     2.371510
Cu     0.880618     4.427024     2.554211
Cu    -3.949042     2.740827     2.227815
Cu    -3.786031    -2.361242     1.974633
Au    -1.282447    -3.781665    -2.429486
Cu     3.495302    -1.866262    -2.174435
Cu     3.194674     3.280282    -1.847152
Cu    -1.738590     4.591848    -1.968288
Cu    -4.537823     0.311202    -2.313152
Cu    -0.076128     0.676481    -4.864105
Cu     0.373614    -1.884674     3.552099
Cu     1.836805     0.277201     3.696432
Au     0.233965     2.311407     3.857661
Cu    -2.214838     1.429211     3.635145
Au    -2.124909    -1.178616     3.522540
Cu     1.123806    -2.806454    -2.382365
Cu     3.406810     0.708578    -2.022335
Au     0.754030     4.001450    -1.967970
Au    -3.184787     2.486440    -2.206307
Au    -2.987481    -1.731260    -2.459111
Au     2.277179    -2.867010    -0.080698
Cu     3.664714     1.877000     0.279692
Cu    -0.436099     4.571934     0.283083
Cu    -4.295381     1.534418    -0.047586
Cu    -2.607981    -3.067101    -0.273246
Cu     2.663071    -1.751103     2.228919
Au     2.549517     2.471365     2.526473
Au    -1.577261     3.673591     2.444823
Au    -3.960250     0.179300     2.165289
Cu    -1.338927    -3.145430     2.067386
Cu    -0.114077    -3.841823    -0.125513
Cu     3.812990    -0.772904     0.118572
Au     2.090191     3.956241     0.334396
Au    -2.920001     3.743633     0.119508
Au    -4.270877    -1.075838    -0.185341
Cu    -0.724814    -1.559218    -3.700380
Cu     1.748021    -0.578965    -3.573003
Cu     1.596930     2.011737    -3.399720
Cu    -0.919945     2.688393    -3.467443
Cu    -2.358112     0.501562    -3.653775
Cu     1.996979    -5.311134     0.196768
Cu     3.622292    -4.006253     1.643929
Au     0.783419    -5.245447    -1.986921
Cu     4.717287    -3.076636    -0.357853
Cu     3.123037    -4.361329    -1.862202

64
energy: -202.492216	eV, Rsuc: 19
Cu    -4.045107    -0.547355    -1.792442
Cu    -3.074805     3.936640     0.569865
Cu    -4.021849    -0.415891     0.823645
Cu    -1.768438    -4.291290     0.875923
Cu    -0.397563     2.564803    -3.629164
Cu     0.583573    -2.679802    -3.334226
Cu    -0.167147     2.967202     4.691361
Cu     2.022242     4.726504     0.450414
Cu     3.393015    -3.438571     0.893810
Cu     0.641972    -2.095565     4.929186
Cu    -2.762701    -4.642256    -1.532250
Cu     4.307642     1.034814     3.077110
Cu     0.212439     0.433712     4.861752
Au    -3.028829    -2.453269    -0.382812
Cu    -1.718923    -1.623521    -2.490980
Au    -2.248658     1.008453    -2.757078
Au    -1.661408    -3.862691    -3.688175
Cu     0.099962    -0.023532    -3.393713
Cu    -2.848170    -2.324171     2.197481
Cu     2.025156    -3.093104    -1.254926
Cu    -3.601883     1.713498    -0.638370
Cu     0.815635     3.716303    -1.614161
Cu    -3.532227     1.841378     2.016094
Au    -1.651640    -1.238413     4.231382
Cu     0.843378    -3.927210     0.925918
Cu    -0.531148     4.401385     0.501434
Au     1.940591     1.784817    -2.892235
Cu    -1.770584     3.282253    -1.562475
Au     2.434892    -0.999422    -2.759098
Au    -0.532784    -3.591500    -1.225538
Cu    -0.546770    -3.228304     2.971943
Cu    -1.640235     3.508562     2.687147
Cu     4.292541     0.905907     0.524603
Au     0.927979     3.931433     2.596156
Au     2.044717    -2.838025     2.948069
Cu     2.514997    -0.555349     4.038213
Cu     2.098444     2.044611     3.909528
Cu     3.834891    -1.360401    -0.606634
Cu     3.139799     2.787377    -0.825232
Au    -2.071703     1.369120     4.108019
Au     3.232971     2.932808     1.767071
Au     3.928302    -1.227424     1.990475
Cu     0.146811     0.213276     0.656312
Cu    -1.933891    -0.149966    -0.530096
Au    -1.476180     2.094359     0.625819
Cu    -0.801072    -2.032973     0.782015
Cu    -1.858752    -0.037598     2.012381
Cu     0.383374    -1.218997    -1.282797
Cu    -0.124607     1.411173    -1.431782
Cu     2.212133     0.622844     1.857681
Cu     1.759513    -1.610530     0.762810
Cu     1.071106     2.465281     0.537843
Cu    -0.013336     1.587121     2.660658
Cu     2.147236     0.487991    -0.710164
Cu     0.391825    -0.933071     2.777474
Au    -1.041765    -1.662602    -4.983318
Cu    -3.266443    -0.768437    -4.232955
Au    -3.910205    -2.833341    -2.874768
Cu    -1.455383     0.805279    -5.151512
Cu    -3.856925    -0.293742     3.414905
Cu     4.151131     0.755567    -2.111130
Cu     1.455297    -1.149061    -5.140112
Au     1.026820     1.309173    -5.304244
Cu     3.280751     0.503741    -4.542105

68
energy: -215.691018	eV, Rsuc: 18
Cu     0.267199    -0.311805    -0.162021
Cu     0.677805     0.624994     2.166328
Cu    -0.402545    -2.551694     0.781854
Cu     1.860190    -1.503666     1.405128
Cu     2.553754     0.728105     0.460647
Cu     0.505501     2.197180     0.138401
Cu    -1.610133    -0.429733     1.540031
Cu     0.178566    -2.315803    -1.701495
Au     2.456593    -1.290078    -1.072926
Au     1.816252     3.573473    -1.602783
Cu    -0.458110     2.452840    -2.179076
Au    -2.029561    -1.388937    -0.794677
Cu     1.586100     1.017694    -1.846286
Cu     1.034042     1.543899     4.461836
Cu     0.528951    -0.692914    -5.698179
Au     4.171733    -0.507592     1.990188
Cu     2.777852     3.218283     0.726564
Au    -1.564805     3.677706    -0.188767
Cu    -3.783392     2.603400    -0.794101
Cu     1.533385    -2.831986     4.658113
Cu     3.705502     0.020767    -2.812377
Au     0.174156    -4.357001    -3.202954
Cu    -2.956481    -1.085126    -3.121706
Cu    -1.614050     0.273558    -4.801085
Au     0.631093     1.307380    -4.220993
Cu    -0.009582    -1.619190     3.088189
Cu     2.950620     1.638221     2.770464
Au     0.909427     3.145438     2.468753
Cu    -1.359645     2.060030     1.820937
Au    -1.216865     0.517143     3.895693
Cu     1.485201    -0.968249    -3.417425
Au     3.897072     2.017999    -1.274739
Cu    -0.264483     4.950950    -1.915482
Cu    -3.874083    -1.481694     0.931127
Cu    -2.055993    -3.409456    -2.326171
Cu     1.364426    -2.963894    -4.895949
Cu     4.685557    -0.277586    -0.490251
Cu     0.692633     4.669214     0.422620
Cu    -1.783502     1.135541    -0.486433
Cu    -2.658385    -3.635199     0.178864
Cu     1.754794    -3.582298    -0.117445
Cu    -1.020212    -4.776756     1.748300
Cu    -1.155460     4.544390     2.132740
Cu    -3.436965    -0.523951     3.243627
Au    -2.285975    -2.695071     2.506783
Au    -0.477972    -4.608938    -0.717092
Cu     3.975272    -2.525547     0.477056
Cu     4.817550     1.731660     1.046480
Cu    -2.480047     3.911430    -2.518336
Cu     2.364963    -3.248446    -2.591167
Au    -0.798235    -2.049318    -4.071704
Cu    -3.386639     3.520492     1.529653
Cu     0.806487     3.791560    -3.893508
Cu     0.357436    -0.717603     5.411273
Cu    -0.686650    -0.038395    -2.495995
Cu     3.389788    -2.724118     2.948554
Cu    -0.988163     3.009023     4.116569
Cu    -3.218056     1.981769     3.515839
Au    -2.750391     1.434149    -2.827495
Au     2.270602    -0.593557     3.785779
Cu     2.839006     2.305196    -3.566629
Cu    -1.405461     2.759378    -4.486630
Cu    -4.053639     0.092601    -1.101941
Cu    -4.224746    -2.428051    -1.398177
Au    -3.671856     1.041155     1.230424
Cu    -0.671521    -3.841301     4.050064
Cu    -1.857921    -1.743862     4.791162
Au     1.192017    -3.777798     2.351954

72
energy: -229.379506	eV, Rsuc: 13
Cu    -1.262458     0.254058     5.428158
Cu    -2.230530    -1.682701     4.131108
Au    -2.721528     0.740058     3.444269
Au     0.271058    -1.250160     4.129695
Cu    -0.173068     1.184218     3.350628
Au    -2.059553    -3.138837     2.029090
Cu    -3.704990    -1.199098     2.122701
Cu    -4.132978     1.237774     1.399740
Cu     0.484137    -2.640268     1.958723
Cu    -1.172148    -0.745706     2.069466
Cu    -1.598720     1.675296     1.343232
Au     3.039429    -2.232722     1.947897
Cu     1.387576    -0.282065     2.027333
Cu     0.944379     2.190990     1.322049
Cu    -0.313750     1.396460    -3.310095
Cu    -0.780034    -3.357381    -4.222926
Au    -0.756027     3.807555    -2.448460
Cu     1.703088    -2.928670    -4.262497
Cu     1.296032    -0.165738    -2.122879
Au    -2.149880    -3.009283    -2.147688
Cu    -1.256567    -0.614863    -2.081311
Cu    -0.700073     3.731783     0.088834
Au     0.711614    -4.120305    -0.152079
Cu     0.393382    -2.519538    -2.159009
Cu     0.872529     2.203354    -1.245404
Cu     2.013766    -4.444853    -2.273617
Au     2.947831    -2.115090    -2.234179
Cu     3.406025     2.676724    -1.311160
Cu    -3.486309    -2.632475    -0.015936
Cu    -3.792935    -1.069654    -2.052237
Cu    -1.656476     1.743930    -1.199954
Cu    -3.104844     3.136569     2.703016
Cu    -0.379376    -5.003324     1.930934
Cu    -0.951850    -2.167519    -0.057259
Au    -2.632684    -0.257018     0.038107
Au    -0.662592     3.661292     2.667780
Cu     2.105389    -4.564324     1.889490
Cu     1.606301    -1.710484    -0.099080
Cu    -0.047250     0.207373     0.005536
Au     1.964420     4.160726     2.663276
Cu     3.200508    -3.636800    -0.190463
Cu     4.133797    -1.274402    -0.141649
Au     2.521980     0.677642    -0.041668
Cu    -0.472050    -4.878001    -2.235912
Au     0.557227     3.389566    -4.665356
Cu     0.796043     3.104961     4.650780
Cu     3.827657     0.268994    -2.173090
Au     1.841520     4.193846     0.006730
Cu     1.887129    -3.170743     3.976244
Cu     2.583374    -0.565755    -4.237040
Cu    -4.188235     1.316941    -1.165885
Cu    -1.912411     2.926099    -4.521579
Au     0.087444    -0.998773    -4.231926
Cu    -1.498498     0.582491    -5.373540
Cu    -3.169862     3.239646     0.158650
Cu    -0.596385    -3.605503     4.016590
Cu     1.725618     4.176006    -2.542338
Au     2.403552     1.635560     3.376826
Au    -2.868160     0.945220    -3.299500
Cu    -1.792238    -4.522839    -0.110314
Cu     2.764904    -0.806254     4.054429
Au     2.247320     1.837499    -3.411360
Cu     0.990397     1.019471    -5.440368
Cu    -5.106389    -0.682912     0.077539
Cu    -3.205134     3.293080    -2.386726
Cu     4.989508     1.117008    -0.091450
Cu     0.325403     5.571314     1.420835
Cu    -1.689306     2.633712     4.729149
Cu     1.216500     0.706445     5.388988
Cu     3.927308     0.151072     1.990686
Cu     3.461557     2.628979     1.265647
Cu    -2.410412    -1.429652    -4.148225

76
energy: -243.082268	eV, Rsuc: 21
Cu    -0.027515     0.054752    -0.083350
Cu     0.324320     0.098411     3.452185
Cu    -0.299282    -1.679384     1.745967
Cu     1.934155    -0.326637     1.478191
Cu     2.778612     3.166481     1.397334
Cu     0.594166     1.832458     1.623161
Cu    -2.271769     1.145699    -0.545333
Cu    -0.123605    -2.406802    -0.705816
Cu     2.086870    -1.062715    -0.959060
Au     0.549866     4.286100     0.935705
Cu    -0.058606     2.491582    -0.778383
Cu    -1.347795    -0.655338    -2.129420
Cu     0.863513     0.691393    -2.373176
Cu    -0.526782     2.417826    -5.088507
Cu    -2.464902    -3.028178     2.008073
Au     2.572869     1.408574     3.244400
Cu     1.161452     3.545253     3.353971
Cu     3.736044    -3.248076     2.444554
Au    -3.871821     1.626084     1.383859
Cu    -0.170879    -4.827090    -1.324057
Au     2.970527    -0.439774    -3.270530
Cu     2.124312     3.841051    -1.018845
Au    -2.317546     3.612366    -1.260577
Cu    -3.536850    -1.988628    -1.903947
Au    -0.464011    -0.014166    -4.454413
Cu     1.592282    -3.604311     5.135557
Cu     2.281364    -0.372583     5.051427
Au     0.953920     1.793808     5.249670
Cu     4.341859     2.710846    -0.556882
Cu    -1.422890     4.186092    -3.532933
Au     2.002590    -3.557195    -1.594204
Cu     3.053307     2.025749    -2.629444
Cu    -0.136493     4.889607    -1.469487
Au    -3.592910     0.456291    -2.619753
Au    -1.434988    -3.125462    -2.774319
Cu     1.812716    -2.792642     0.853790
Au     2.207110     1.418332    -0.332737
Cu    -1.048905     4.700734     2.817582
Cu    -4.456045     2.266281    -1.025231
Au    -2.260114    -1.305202     0.163940
Au     1.700517    -2.056194     3.285099
Cu    -2.671851     1.105386    -4.863062
Cu    -4.387149    -2.609941     0.400647
Au    -1.030529     2.308999     3.589801
Cu    -1.624188     0.501451     1.855038
Au    -0.360380    -4.157575     1.148628
Au     4.040004    -1.503864     0.635506
Cu    -3.851486     4.036726     0.675315
Cu    -1.639032     2.915396     1.137951
Cu    -4.468646    -0.174528    -0.316931
Cu     0.755495    -1.756249    -2.978365
Cu     1.695440     1.302881    -4.649205
Cu     2.817434    -2.876753    -3.871901
Cu     1.583068    -4.524353     2.717605
Cu    -2.614994    -1.329176    -4.176037
Cu    -0.476461    -3.361298     3.618015
Cu    -1.368440     1.772357    -2.812477
Au     0.099602    -1.594160     5.392555
Cu     4.277171     0.252636    -1.201169
Cu    -3.819714    -0.817554     2.092275
Cu     1.621459    -1.150446    -5.264670
Cu     3.894580    -3.930847     0.016584
Cu    -3.186817     0.990296     3.763421
Cu    -0.522026    -2.462761    -5.021315
Cu     3.870244    -0.790740     3.074505
Au     0.815378     3.140931    -3.088199
Cu     4.128812     0.967548     1.260811
Cu    -3.569819     2.874594    -3.310773
Cu    -2.297579    -3.751481    -0.462460
Cu     0.672691    -4.188880    -3.625345
Cu    -1.692084     5.331087     0.465897
Cu     1.742443    -5.224637     0.281704
Cu    -1.253740     0.553082     5.393488
Cu     4.136032    -2.207486    -1.823193
Cu    -3.221004     3.414811     3.027000
Au    -1.902574    -1.230851     3.724293

80
energy: -255.849932	eV, Rsuc: 15
Cu     0.795426     2.877643    -4.985763
Au     4.855087    -1.106906     1.776100
Cu    -5.063368    -2.008915    -1.866602
Cu    -2.881610    -3.389241    -1.830558
Cu    -2.946955     0.532190    -4.786389
Cu     1.120217    -0.709237    -2.460303
Au     0.171337     4.333450     3.691551
Cu    -0.790622     5.077027    -0.621080
Cu     1.847883    -3.602183     3.321801
Cu    -1.071340    -0.315069     2.920638
Cu     3.582127     2.452548    -0.608591
Cu     3.662028     0.951424     2.770177
Au    -4.447736     2.415321    -1.257874
Cu    -2.911382    -0.898375    -1.547097
Cu    -1.216090    -0.688489    -3.448088
Cu    -2.461148     1.405439    -2.498012
Cu    -1.663730    -1.578093    -5.680979
Cu     1.948900     0.614897    -4.389559
Cu     2.590820    -2.195373     1.375276
Cu     0.990908    -3.412143    -0.175639
Cu    -4.500008     2.113243     1.307663
Cu    -4.163499     2.615649    -3.790734
Cu    -2.169897     4.420613     2.728973
Cu    -2.924710     0.575277     4.324362
Cu    -1.549618    -3.637256     0.431278
Cu    -0.650833    -3.676248     3.873511
Au     0.019444     4.081377    -2.855637
Au    -1.707547     2.814836    -4.475154
Cu     2.967355    -4.430572    -1.325216
Cu    -0.723068    -2.217705    -1.491019
Au    -4.723903     0.300219    -2.875622
Cu     0.718148     2.719704     5.564262
Cu     5.261052     1.213437     0.812981
Cu     1.888018     2.141468     1.348824
Cu     0.242655    -4.829635     1.765343
Cu     1.425707    -0.176815     2.361073
Au     2.451193     3.003721     3.730675
Cu     5.084293    -0.826973    -0.732455
Cu     3.058762    -1.649036    -3.668881
Cu     0.209443     1.861336     3.251649
Au     4.085275     3.256900     1.721366
Cu     0.892576    -0.966551     0.041183
Cu    -0.776998     0.206560    -1.235631
Cu    -2.644616     1.148985     0.017069
Cu    -0.795244     2.632195    -0.947992
Cu    -3.521413    -0.224019     1.961742
Au    -2.215436     1.966532     2.372391
Cu     1.374470     1.331557    -0.952696
Cu     0.011235     1.536238    -3.101343
Cu    -0.308289     1.036627     0.979668
Cu     0.102037    -2.335247     1.966006
Au     1.442295     3.848231    -0.591049
Cu    -0.322256     3.509445     1.337110
Cu     3.083147     0.114281     0.403497
Cu    -1.611872    -1.129766     0.620802
Cu    -1.793051    -1.649277     4.866857
Au    -2.736393     3.707991     0.341910
Au    -3.453396    -1.848471    -3.844279
Au     2.901739    -1.946301    -1.180655
Cu     1.107982    -5.855519    -0.368877
Cu     1.917561     0.648013     4.681303
Cu     2.212830     2.722497    -2.812952
Cu    -2.417277    -2.473441     2.551385
Cu    -0.628346    -4.676674    -1.720700
Au    -0.424283     0.669979    -5.451516
Au     0.678801    -1.577166     4.364329
Cu    -1.648225     2.798504     4.667004
Cu    -3.782208    -2.272031     0.354180
Cu    -4.852065     0.043814    -0.291705
Cu     3.166289    -1.402391     3.708845
Au     4.345117    -3.458441     2.767772
Au    -1.167904    -3.228606    -3.775155
Cu     3.365066     0.413344    -2.169270
Au     2.724907    -4.725833     1.176114
Cu     4.581599    -3.171827     0.244783
Cu     1.226844    -3.216737    -2.752351
Au    -0.579572     0.547925     5.280674
Cu     1.903915     4.591836     1.812761
Au     0.744764    -1.646148    -4.786304
Cu    -2.513345     3.900439    -2.241161

84
energy: -269.272550	eV, Rsuc: 12
Cu     3.677569    -0.708655     0.468227
Au    -1.774486    -3.673240    -1.318916
Cu    -2.518944    -2.046016     0.495957
Cu     3.106756    -4.059199    -0.448018
Cu    -0.531068    -0.483159    -4.982424
Au    -2.987289     0.321402     4.779164
Cu     2.203757    -2.550400     1.387715
Cu     2.080100     3.010781    -4.902353
Cu    -2.454248    -0.052086    -1.066138
Cu     3.656449    -2.653288     3.412562
Cu    -2.018869     2.051569     0.284985
Au     2.837398     4.908830    -0.166746
Cu     1.353836     2.897815    -0.547344
Cu     1.646399     1.853897     3.512310
Au     4.227539     3.542302     1.555730
Cu     5.134102    -0.755704     2.495280
Cu     1.245818    -0.381982     0.748553
Cu     0.579435     5.126864    -1.338258
Au     2.673208    -0.433651     2.849998
Cu     2.380487     0.644854    -1.242713
Cu     0.728859    -4.447689     2.339732
Cu    -5.002515    -1.792052     0.732761
Cu    -3.013562    -3.489311    -3.505759
Au    -3.911361    -2.055003    -1.631209
Cu    -0.597819     4.105010     0.709968
Cu    -1.132391    -0.109512     0.978906
Cu    -0.479199     3.407565     3.232469
Cu    -0.098826     0.923354    -0.933131
Cu     2.717045     1.559142     1.146977
Cu    -0.235379    -2.276099     1.658505
Cu     0.179232    -0.141696     3.028636
Cu    -1.630812    -4.286718     1.209235
Au    -1.258422    -3.458744     3.642322
Au     1.831675     0.495895    -4.798563
Au    -2.883964    -1.487125    -5.062137
Cu     4.855138     0.342677    -1.511285
Cu     3.195868    -4.701324     1.993724
Cu     3.477814     1.706007    -3.230479
Au    -2.791124     3.644810     2.071043
Cu    -4.913832     0.244079    -0.899057
Cu     1.537020    -0.189084     5.081505
Cu    -1.642434    -1.536485    -2.870163
Au     5.243946     1.241570     0.863327
Au    -0.821197    -1.238355     5.082059
Cu    -2.876599     4.248410    -0.436380
Cu    -4.472294     2.426769     0.506789
Au     4.569573    -2.206923    -1.395688
Au    -2.607125     2.925246     4.574998
Au    -0.864680    -3.002705    -4.774874
Au    -0.262631     2.066751    -5.105173
Cu     3.229652    -0.844489    -3.116350
Cu    -0.580007     1.343542     4.885742
Cu    -4.644471    -0.898713     3.182059
Cu     1.719706     3.836596     1.846019
Au    -3.625718    -3.180179     2.454659
Cu    -0.376361    -1.632265    -0.769156
Cu    -3.910470    -4.010687     0.012010
Au     2.481293     3.976692    -2.579114
Cu    -3.351105     2.152565    -1.861948
Cu     1.134899    -2.361724     3.765677
Cu    -2.583822     1.019735    -5.195863
Cu     0.978546     1.959541    -2.897133
Cu     2.881580    -3.344434    -2.898181
Cu    -2.151527    -1.174118     2.899030
Cu     4.177192     1.549594     3.155501
Cu     3.894005     2.657086    -0.847005
Cu    -2.183769     3.182535    -3.886302
Cu    -3.177678    -2.260570     4.831666
Au     4.734843    -2.911060     1.135695
Cu     0.386339    -3.170826    -2.601045
Cu     0.172141     4.184455    -3.703359
Cu    -5.968386     0.520216     1.444805
Cu     1.489127    -2.041618    -4.601261
Cu    -1.355723     0.987119    -3.055313
Cu     0.712895    -0.573932    -2.773600
Cu    -3.743905    -0.030916    -3.202336
Cu    -4.325958     1.757007     3.044305
Cu     0.247888     1.857988     1.435147
Cu     0.575665    -3.874795    -0.148522
Au    -3.567681     0.203281     1.221432
Cu    -1.871515     1.378150     2.749445
Cu     2.059408    -1.889667    -1.085899
Cu     6.156369    -1.036903     0.185787
Au    -0.971408     3.191400    -1.703217

88
energy: -283.061404	eV, Rsuc: 15
Cu    -2.443700    -0.199323     2.753324
Cu    -4.689698    -0.575726     1.666588
Cu    -2.249486     2.115639     1.667021
Cu    -1.035072    -3.463947     3.251636
Au    -0.670281     1.457415     3.665547
Au    -1.177040    -6.048110    -0.372949
Cu    -2.723490     0.000322     0.242457
Cu    -2.060398     4.465971     0.550403
Cu     0.974405    -2.784417     1.784387
Cu    -3.824035    -2.155113    -2.428081
Cu    -0.502264     0.398522     1.348704
Cu     1.844038    -0.445290     1.890538
Cu     1.261623     2.037573     2.128874
Au    -5.167140    -0.247927    -3.435779
Au    -1.306313     2.003368    -3.210954
Cu     0.607039    -2.457197    -2.338681
Cu    -3.112425     3.709187    -2.851025
Cu     3.141299    -1.954609    -2.574166
Cu     1.472720    -0.119665    -2.232551
Cu    -1.625841    -2.933388    -3.511804
Cu    -1.628173    -1.748451    -1.278200
Cu    -2.485555     2.319295    -0.883943
Cu     2.211904    -4.332264    -2.667134
Cu    -0.733372     0.596790    -1.161777
Cu     0.883703     2.359382    -1.977662
Cu     4.687990    -2.583537    -0.624349
Cu     3.040927    -0.788996    -0.335554
Au    -4.764720     1.929257    -2.030714
Cu    -3.638212    -2.370322     0.134812
Cu    -4.930977    -0.381444    -0.892300
Cu    -4.537827     1.758997     0.555187
Cu    -2.494909     3.166377     3.909679
Cu    -0.275811    -3.641603    -0.264847
Cu    -1.401745    -1.948493     1.250363
Cu     4.995219    -0.255111    -1.789642
Cu     0.442965     5.070903     0.361617
Au     2.267181    -3.188157    -0.453153
Cu     0.582304    -1.311364    -0.156362
Cu     1.386613     0.979348    -0.048736
Cu     0.611536    -3.606365    -4.515610
Cu    -0.714430    -1.698001    -5.530409
Cu     5.231314    -0.460235     0.808367
Au     5.510310     1.862383    -0.353371
Au     2.795517     2.945846    -3.505804
Au     3.423496     2.406747     3.364054
Cu     1.317208    -5.524484    -0.553254
Cu    -2.478209    -4.111204    -1.401141
Cu     4.148636     3.809867    -1.450237
Cu    -3.366373    -2.545558     2.681766
Au     0.248808    -2.579266     5.267552
Au    -0.864835     4.220576    -1.728885
Au     0.109774    -5.188049     1.714248
Au    -4.272833     1.502275     3.121753
Au    -2.129109    -1.700020     4.774881
Cu     1.510262    -1.259998    -4.441463
Cu     1.338593    -4.259370     3.735625
Au     2.217988     3.338734     0.061101
Au     5.668068     1.619957     2.275556
Cu     4.395435     3.596063     1.256564
Cu     2.583003    -4.664656     1.530639
Cu    -0.312409    -0.124309     5.590140
Cu     1.118752     3.097529     4.355417
Cu    -2.911543     0.193721    -2.282487
Cu    -4.423054    -0.796000     4.178467
Cu    -1.310751     0.771939    -5.384381
Cu    -2.671608     0.813390     5.026774
Au    -4.283802     4.072179    -0.589991
Cu    -0.713361    -0.541033    -3.354450
Cu     3.518608    -2.286700     1.643232
Cu    -2.253447    -4.310481     1.154901
Cu     3.487022     1.303835     1.081142
Cu     1.677841     4.701449    -1.955997
Au     5.190195     2.034108    -2.973064
Au    -4.059717     3.847080     1.996874
Cu    -0.287836     2.719231     0.241552
Au    -2.934488    -0.975712    -4.542420
Cu     3.368656     0.418478    -3.737827
Cu     0.357364     3.747686    -3.948470
Cu     0.951527     1.255133    -4.268182
Cu    -0.119708    -1.072433     3.302217
Cu     1.721077     0.595719     4.172821
Cu     2.245642    -1.912901     3.870569
Au    -0.475728     3.886167     2.497280
Au    -0.260904    -4.858422    -2.495674
Cu    -3.538585     1.529834    -4.284174
Cu     3.255116     1.505211    -1.470782
Cu     2.071897     4.365550     2.329397
Cu     3.987643    -0.119382     3.094406

92
energy: -296.518666	eV, Rsuc: 8
Cu     1.414855     2.034587     3.783798
Cu    -2.457257     0.158535     1.325380
Cu    -0.877969     4.233274    -3.948672
Cu     3.693142    -2.376169     2.958491
Cu     2.100529     1.930088     1.341842
Cu    -0.050543     2.119418    -5.180396
Cu    -4.578470    -1.003046     1.965567
Cu    -2.235678     2.690400     1.306783
Cu    -0.453098    -1.229013     0.696041
Cu     0.978798    -0.072240     2.471044
Au    -1.434670    -4.101869    -4.027774
Au     4.305509     1.071484    -2.966331
Cu    -0.999874     1.341687     3.076603
Cu     1.927475     2.011158    -3.566442
Cu    -0.825824    -2.029040    -2.731434
Cu    -3.020977    -3.236675    -2.180841
Cu    -2.228345     1.426859    -0.888162
Cu     1.094366    -2.156072    -1.125469
Au    -2.468133     2.292218    -4.382944
Cu    -4.197379     2.858811    -0.285900
Cu    -2.392450    -1.125971    -0.893705
Cu    -0.286364     1.268661     0.702190
Cu     1.611958    -0.111701     0.110884
Cu    -0.609439     3.399301    -0.525480
Au    -4.170042     1.572661    -2.508759
Au     5.425808    -3.003888    -1.170147
Cu     3.485105    -1.535229    -0.498996
Cu     1.376788     1.995602    -1.108817
Cu     1.069323     4.137745    -2.341583
Cu     5.512774     0.986146     1.183445
Cu    -0.229768     5.554923     0.683843
Au     4.198183     3.213214     0.751166
Au    -1.666987    -5.404547    -1.783918
Cu    -1.055007    -3.301368    -0.535420
Au     0.150505     3.388809     1.951560
Au    -2.619935     4.875470     0.076264
Cu     1.258513    -4.350541     0.106602
Cu     3.407317    -0.224286     1.730193
Cu     3.650013     1.045243    -0.493584
Cu     1.829219     4.144937     0.130330
Cu     2.793957    -0.191625     4.158665
Au    -0.959155     5.528243    -1.780597
Au     5.436530    -1.650854     1.132504
Cu     3.460133     3.204408    -1.744865
Cu    -0.353292    -2.074298    -5.194860
Cu     1.988242    -4.336226     2.565400
Cu    -2.591774     3.587906    -2.162206
Au    -2.775730    -1.893716    -4.387051
Cu     0.500100    -4.228216    -2.385477
Cu    -4.021860     0.306645    -4.689343
Cu    -1.168421    -1.206860     3.074453
Cu    -1.049127    -3.376820     4.344300
Cu    -4.406857     1.591705     1.971587
Cu    -4.422085     0.292637    -0.283858
Au     4.111606    -1.612861    -2.988188
Cu    -0.172435    -5.486459     3.156711
Cu     2.988626    -3.631691    -1.771186
Cu     2.760097    -0.159961    -4.661298
Cu    -4.194263     4.129016     1.918157
Au     0.319518    -0.011655    -3.896362
Cu     0.551066     5.463534     3.144738
Cu    -4.704450    -3.542782     1.914095
Cu    -4.295603    -0.993667    -2.513413
Au     3.934807     1.884106     3.083530
Au    -3.236989     0.211084     3.780716
Cu     0.813667    -0.042960    -6.271998
Au     3.728048    -3.746671     0.735342
Cu     2.549709     4.020988     2.598101
Cu    -2.568947    -2.377093     1.304591
Au    -3.240321    -4.487612     0.079853
Cu     1.639983    -2.220832    -3.588280
Cu    -2.468022    -4.556376     2.551678
Au     5.248967    -0.352996     3.419662
Cu     1.821010    -2.199883     1.327023
Cu     5.583189    -0.381596    -1.189768
Cu    -0.534838     2.130400    -2.715865
Cu     1.144398    -2.223162     3.762338
Cu    -1.897408    -1.174700     5.419053
Cu    -4.518139    -2.290096    -0.288770
Au    -2.975415     2.843676     3.725263
Cu    -1.717877     1.404220     5.417936
Cu    -0.222409     0.016518    -1.458659
Cu    -1.623883     0.129531    -5.524627
Cu    -1.844448     4.838980     2.547686
Cu    -2.112622     0.159499    -3.063745
Cu     2.206288    -0.139776    -2.242819
Cu    -0.599916     3.488050     4.345206
Cu    -0.962118    -5.482983     0.697216
Au     5.767234     2.208463    -1.100438
Au    -0.298929    -3.385990     1.945900
Au    -3.326572    -2.432162     3.722668
Cu     0.284758    -0.036606     4.852051

96
energy: -309.960434	eV, Rsuc: 11
Cu    -1.823206    -2.129273    -1.178781
Cu     2.149516    -0.953158     4.832470
Cu    -1.222209    -1.205823     3.525343
Cu     4.279391    -2.370833     1.148298
Cu    -1.167258     2.462758     0.340978
Cu    -2.995106     0.980128     1.308163
Cu     0.145472    -1.471490     0.271296
Cu    -4.724035     2.662380     0.661601
Au    -3.181250     1.833418    -1.120311
Cu    -2.782682    -2.429013    -3.462143
Cu    -2.446322     3.513651    -2.831759
Au     4.010807     3.360414    -1.807360
Cu     0.783270     0.912236    -0.280553
Cu    -2.223056    -1.457455     1.247136
Cu     3.605539     4.017333     0.654641
Cu     4.785205     0.912063    -1.844846
Cu    -0.573744     0.430179     1.792935
Cu    -0.798041     1.820442    -2.071068
Cu     3.130396     1.688541    -0.123003
Cu     0.789470     0.978474    -3.800090
Cu     1.757034    -2.308381    -1.427206
Au    -4.181872    -3.010011    -1.344523
Cu    -0.145940     2.724620     2.608372
Cu    -2.381989    -0.076692    -2.669918
Cu    -3.796884    -0.609913    -0.578300
Cu    -1.505872     0.166044    -0.421770
Cu    -0.383040     4.193759    -1.310705
Cu     0.011306    -0.658917    -2.123406
Cu     2.417222     0.125770    -1.981316
Cu    -0.268023    -3.019920    -2.968219
Cu     0.416252     0.701457     4.049897
Cu    -2.530153    -3.844646     0.526783
Cu    -0.995915     1.509817     5.917174
Cu     1.580645     2.568652    -1.951275
Au    -0.211034    -0.966852     5.883588
Cu     2.064353     4.894490    -1.180540
Cu    -2.822545     4.181200    -0.327829
Cu     2.886366    -2.889410     3.275669
Au     3.319317    -2.306309    -5.555906
Cu    -4.576106    -2.259881     1.131329
Cu     1.164902    -1.217447     2.547169
Cu    -3.743681    -0.665803     3.074986
Cu    -0.716070    -5.500379     1.303715
Cu    -4.494481     1.773961     3.091363
Au     2.471396     0.182156    -5.592936
Au     0.845845     3.062091     4.963289
Cu    -2.657268    -0.428063     5.398023
Cu     4.039927    -0.671212    -3.728181
Cu     2.537694    -0.715088     0.440139
Au     3.672351    -4.773140     1.730034
Cu     2.800908     1.510385     4.262880
Au    -4.779008    -0.867584    -2.901904
Cu    -3.255744    -0.336045    -4.948368
Cu     1.640717    -1.434483    -3.798029
Cu     1.680372    -5.464800     0.266470
Au    -6.189808    -1.396111    -0.695023
Cu     1.198558     3.222831     0.508079
Au    -1.179987    -4.810657     3.728223
Cu     1.626579     5.496953     1.298050
Cu    -0.774410     4.771968     1.157897
Cu    -2.904187    -3.113833     2.977488
Cu     3.581200    -0.453304     2.738268
Cu     0.893516    -1.776990    -6.127847
Au     3.540018    -3.975358    -0.729759
Au     2.301594     3.574033     2.801976
Au     1.266249    -4.836093     2.759874
Cu    -0.030047     3.478311    -3.768066
Cu    -0.496647    -3.118311     1.985582
Cu     4.197615    -1.542797    -1.285763
Cu     0.496585    -2.921418     4.332301
Au    -2.086044     1.272377     3.650600
Au     1.460607    -3.795162    -4.631645
Cu    -1.579471     3.580665     4.453356
Au    -0.121227    -3.878635    -0.505150
Cu     1.816408     1.199429     1.980264
Cu    -2.654477     3.328455     2.159642
Au     1.475881     0.962328     6.379968
Cu     0.015519     0.687304    -6.138916
Cu     1.564476    -4.663471    -2.220208
Cu    -5.550987     1.043358    -1.260700
Cu    -4.090096     1.589212    -3.437135
Cu     3.424655    -3.124927    -3.143721
Cu     3.233539     1.805335    -3.724576
Au    -1.914421    -2.878800     5.291598
Cu     1.865655    -3.101824     0.985991
Au     2.392529     4.249154    -3.645424
Cu     5.499032     2.461138     0.014748
Cu     4.189621     1.980438     2.141691
Cu    -2.128262    -4.459762    -1.920409
Au    -1.665775     1.599088    -4.449082
Cu     4.903759     0.062377     0.591324
Au    -5.381509     0.218193     1.227256
Cu    -4.825513     3.488017    -1.802912
Au    -0.853093    -1.003781    -4.487894
Cu     0.310123     5.008334     3.416463
Au     1.569102     2.647537    -5.529906

100
energy: -323.739874	eV, Rsuc: 5
Cu     2.707347    -1.210324    -2.415969
Cu     2.356855     2.325485     2.236201
Cu     3.977306    -0.446118     3.937746
Cu     0.033192     2.493658     5.020261
Cu     0.122635     1.328690     2.817923
Cu    -1.703291    -3.846080     4.116126
Cu     4.261086    -1.689026     1.748447
Cu     0.206395     0.167008     6.093672
Au    -1.424105    -1.770491     5.565845
Cu     1.660463    -4.834389     3.204567
Au    -1.688596     2.607920    -3.424282
Au    -4.308408    -0.671227     2.244762
Cu    -1.945837    -1.558720     3.044269
Cu     0.838816    -5.617221    -1.655752
Au     3.562022    -3.581069    -2.978658
Cu     1.009740     1.201528     0.426449
Cu     3.280295     2.096229    -3.794945
Cu     1.235071     3.715641     0.387345
Cu     3.239480     2.258278    -0.141245
Au    -1.878756    -0.965709    -4.172373
Cu    -3.118637    -2.976558    -3.186841
Au     4.635167     3.431811     1.705521
Cu     1.837774    -2.263584     0.868751
Cu     4.052671    -0.261692    -4.282933
Cu     0.368791    -0.960358     3.877771
Au     3.922690    -2.623540    -0.563602
Cu    -1.636179    -1.548136    -1.733829
Cu     3.430681    -4.069721     1.528875
Au     4.449742     0.818574     1.724258
Cu    -0.631487    -5.442804     2.377686
Cu     3.147457    -4.987502    -0.846398
Cu     2.148216    -0.182671     2.255974
Cu     5.502923    -0.602823    -0.170788
Cu    -0.159467     4.627985    -2.852174
Cu    -2.883723     0.558832    -2.347354
Cu     5.167932    -1.622503    -2.490854
Cu    -0.182038    -0.782508     1.413595
Au     1.598468     0.179977    -4.329195
Cu    -2.175553     0.715890     1.996107
Cu    -0.525074    -2.908673     0.044147
Au     2.009317     1.015596     4.507859
Cu     1.899382     1.128500    -1.964629
Cu    -1.281991     0.577401    -0.388174
Cu     3.029836    -0.263836    -0.103710
Cu     1.499078    -3.226246    -1.449125
Cu    -3.760910     0.671455     0.045084
Cu     0.801690     2.543538    -3.892715
Cu     0.367189    -1.861159    -3.256379
Au    -4.160405    -1.490468    -1.359879
Au    -2.316062    -3.749953     1.661986
Au     0.337657     3.876990     2.839480
Cu     0.105805    -1.324198    -5.710482
Au     2.480901    -2.472230     3.342808
Cu    -2.921408    -3.623588    -0.774972
Cu     0.070154    -3.054433     2.477396
Cu    -1.900515     2.893473     3.453032
Cu    -2.554573     2.673494    -0.959485
Au    -0.908988    -3.940514    -2.275994
Cu    -0.677415     1.041739    -5.210466
Au     3.494522     4.839166    -0.175804
Cu     5.705844     1.949158    -0.124545
Cu     4.599446     3.303597    -1.947269
Cu    -0.089651     2.589118    -1.423053
Cu     2.180768    -1.311195     5.543323
Au     4.421094     0.763110    -1.985115
Cu    -1.087682    -3.316363    -4.728204
Cu     2.379851    -2.187994    -4.749057
Cu    -0.977691     2.695825     1.004710
Cu     2.249484     3.542832     4.407668
Au     2.131913     3.674528    -2.086768
Cu     2.588174     4.855150     2.204523
Au     1.178912    -4.238952    -3.824419
Cu     0.373968     5.858186     1.322251
Cu     4.230070     2.094455     3.869493
Au    -3.491659     2.856042     1.491454
Cu    -3.962694     1.422010     3.592042
Cu     0.693990    -0.884582    -0.940390
Cu    -1.881710     4.851291     1.873172
Cu    -0.390614     0.506921    -2.769847
Au     0.618425    -3.294680     4.991589
Cu     1.247317     5.766990    -1.036265
Au    -1.029218     4.769826    -0.490704
Au    -1.669976     0.614509     4.501156
Cu    -1.175034    -5.307203    -0.089123
Au     1.142066    -4.717189     0.709581
Cu    -2.511544    -1.438234     0.603151
Cu    -3.678136    -0.868342     4.703584
Cu    -4.599607    -2.763014     0.867502
Cu    -3.996989    -2.946827     3.320495
Cu    -5.372187     0.653974    -1.916786
Cu    -5.869109    -0.654982     0.248429
Cu    -5.560763     1.454596     1.577663
Cu    -3.549424     4.788726    -0.089548
Au    -5.077439     2.776519    -0.573766
Cu    -2.657475     4.682267    -2.435486
Cu    -4.164575     2.652460    -2.929038
Cu    -4.387302    -0.859221    -3.798186
Cu    -3.190369     1.111708    -4.797005
Cu    -2.152034    -0.440471    -6.561685
Cu    -3.323767    -2.363339    -5.590460

104
energy: -337.442742	eV, Rsuc: 13
Cu    -3.888850     0.032855     3.685281
Cu    -1.541036    -1.202789     0.191316
Cu    -0.230698     3.418253    -0.620747
Cu     2.583382     0.256658     2.350184
Au     3.023778     1.777713    -3.201730
Cu     0.230247    -1.349573    -1.652000
Cu    -1.871721    -5.582292     0.228663
Cu    -5.815654    -0.355599     0.715519
Au     1.504102     4.381778     1.015955
Cu     0.105214     5.894795    -0.454035
Au    -2.030797    -1.374903     2.710234
Au    -1.838246    -0.462508    -5.594675
Cu    -4.470689    -1.924345     2.169572
Cu    -2.383336     2.327384     0.255408
Au     2.711519    -1.716008    -2.132413
Cu    -1.189191     0.219299    -3.178319
Au    -3.641174    -5.402382     2.029756
Cu    -0.665866     3.249348     1.868758
Cu    -2.568207    -3.305175     1.126601
Au     3.662839     1.490124     0.387826
Au    -1.961318     2.504158    -2.269534
Cu     2.228049     3.048855    -1.087981
Cu     1.225009    -4.377572     3.140941
Cu    -0.057676    -5.700248    -1.595282
Cu    -0.865894     3.724081    -4.190852
Cu     2.560275     5.537639    -0.946415
Au     3.031469    -4.511067     1.322815
Cu    -0.984448     0.750228     1.741800
Cu     3.309702    -1.032557     0.252073
Au     4.273241     1.267414     3.928748
Cu     0.989485    -3.604992    -2.564217
Au    -0.800693    -3.493013    -0.711075
Cu    -2.967424     0.377665    -1.300535
Cu    -2.193670    -1.883832    -2.170263
Au    -4.831106     1.781282    -0.250680
Cu     1.926132     0.545178    -1.234231
Cu     1.174621     1.838157     0.862923
Cu     1.629253    -2.924969    -0.155972
Cu    -1.465372     0.620576     4.237860
Cu     1.620042     3.333314    -4.622998
Au    -2.848072     2.182750     2.785807
Cu    -1.621475     5.003699    -2.085337
Cu    -3.252427    -4.032137    -1.230886
Cu     5.344418     2.439537     1.961752
Cu    -3.398378     0.210486     1.208430
Cu     0.859149    -0.668332     0.725435
Cu    -0.545144     0.907755    -0.780274
Cu     0.521708     2.128203    -2.720106
Au     0.856427     4.659434    -2.570768
Cu     0.592709    -5.074598     0.769747
Au     0.735639     1.688947     3.377662
Cu    -2.579949     1.799656    -4.622089
Cu    -4.191146     3.720128     1.293161
Au    -3.662599    -0.323312    -3.662927
Cu     4.710572     2.728741    -1.550347
Au    -1.216293    -4.925608     2.609186
Cu     3.307520     4.267473    -2.993616
Cu    -5.389670    -0.188789    -1.781560
Cu    -4.383737     1.945917    -2.753519
Cu    -0.153570    -2.797087     1.677258
Cu    -1.093198     3.132765     4.368293
Cu     5.070464    -0.081810     1.865937
Cu     4.108693    -3.300544    -0.653869
Au    -0.095969    -0.938670     5.698080
Au    -2.069930     4.859618     0.416472
Cu    -5.228294     1.602676     2.219585
Cu     5.139417    -2.046485    -2.602403
Cu    -2.827470    -2.546286    -4.505165
Cu     2.365360     1.070333    -5.516453
Cu    -4.982409    -3.861455     0.615583
Cu    -0.647987    -2.964095     4.186659
Cu    -3.328866     4.045877    -3.695857
Cu     2.417068     2.629172     4.956332
Cu     1.289284    -0.118760    -3.586591
Cu    -2.470505     4.663545     2.890586
Cu     0.666963    -0.780378    -5.927814
Cu     3.966629     4.002542     0.495160
Au     1.797450    -2.455984     4.744646
Cu    -6.322646    -2.323741    -0.799757
Cu    -3.090565    -3.496314     3.603476
Cu    -1.478837    -4.155246    -3.046131
Cu     0.413875    -0.838812     3.227671
Cu     1.022494     4.201094     3.509015
Cu    -2.496012    -1.520128     5.149648
Au    -3.977505    -1.749321    -0.331653
Cu    -4.613623    -2.461431    -2.668948
Cu     6.086469     1.135164    -0.105109
Cu     2.265066    -2.250833     2.225288
Au    -0.085299     1.490512    -5.124408
Cu     4.720971    -2.604115     1.707381
Cu     3.648365    -3.821391     3.673141
Cu     4.391629     0.209237    -1.733700
Cu    -0.352356     5.734648     2.030310
Cu     2.097224    -2.347734    -4.501149
Cu    -3.782528     3.903275    -1.204121
Au     4.036998    -1.326658     3.840467
Au    -0.392339    -2.074852    -4.043801
Cu     3.458703    -3.921269    -3.024065
Cu     2.884699     2.813968     2.469162
Cu     2.144240     0.092450     4.860105
Au     2.367063    -5.154166    -1.099376
Cu     0.283370     1.551027     5.823034
Cu     3.754513    -0.494920    -4.087974
Au     5.728356    -1.348300    -0.262978

108
energy: -351.023264	eV, Rsuc: 4
Cu    -0.994383    -0.446093     0.496114
Cu     1.101757    -1.007592     1.789774
Cu    -2.015329    -2.627921     1.110200
Cu     2.744821    -2.160111     0.233280
Cu     3.071243     0.326480     0.796831
Cu    -1.547933     1.418714     2.090634
Au    -3.268113    -0.415288     1.579515
Cu    -1.702928    -3.374409    -1.313561
Cu     1.208881    -0.457676    -0.555719
Cu     3.394967    -0.504551    -1.594864
Cu    -0.358361     1.238475    -1.281218
Cu    -2.963718    -1.184704    -0.840357
Cu    -0.657229    -1.203018    -1.890780
Au     2.820923    -0.768709     5.735249
Au    -0.749706    -4.853454     0.627265
Cu     4.688702    -1.376523     1.661817
Cu    -3.423170    -0.964648     4.030234
Cu    -2.534134     4.890386    -0.473273
Au    -2.234650    -3.206823     3.604101
Au    -0.018946    -3.759987     4.923861
Au     3.549715     0.137896    -4.059372
Au     3.129662     3.946165    -1.685992
Cu     1.775784    -4.423521     0.865164
Cu    -4.903768    -1.962812    -2.209556
Cu    -0.666545    -0.596598    -4.279720
Cu     0.092720    -3.171719     2.437349
Cu     2.922468    -0.199489     3.241794
Au     2.439666     1.718896     4.936257
Cu     0.569834     0.846664     3.423282
Cu    -1.164897    -0.981689     2.924224
Cu     1.630040    -2.283550    -2.093364
Au     5.378277     0.337917    -0.225168
Cu     0.555337     3.490861    -1.852223
Cu    -2.650223     1.297722    -0.229152
Au    -3.689446    -4.205501    -2.717988
Cu     0.260915    -2.632223     0.015516
Cu    -0.925040    -5.317019     3.095590
Cu     0.707285     1.343650     0.981322
Cu    -3.214163     3.196735     1.366121
Au    -4.065991    -3.409620    -0.211961
Au     2.693438    -2.767800     2.674938
Cu     2.547611     2.169485     2.407437
Au     0.207334     3.232740     2.568805
Cu     5.593753    -0.556830    -2.640848
Cu    -2.293292    -3.796230    -4.874386
Au     3.886533    -2.393920    -3.226982
Cu     4.362792     3.022847     3.819375
Cu     1.622148     3.576082     0.440606
Cu    -0.917802     3.125922     0.275093
Cu    -4.313092    -2.606338     2.210501
Au    -0.276908    -3.100428    -3.523377
Cu     1.302298     0.131978    -2.910758
Cu     2.166860     1.706496    -1.123083
Cu    -2.326643     0.527165    -2.652876
Cu    -2.588684    -1.950209    -3.248912
Au     1.446148     5.790182    -2.448177
Cu     0.073287     2.714009     5.030092
Cu    -0.343382     1.858010    -3.672436
Cu    -5.251994    -1.160472     0.218181
Cu     4.478302    -1.885197     4.181832
Au    -4.664520     0.555401    -1.617846
Cu    -3.595880     4.717822    -2.780476
Au    -0.022884     5.451721    -0.261072
Cu     1.716377    -1.702379    -4.558548
Au     4.944600     1.131216     2.271026
Cu     3.224269    -4.035931    -1.328840
Cu    -3.029247    -4.789979     1.717979
Cu     4.401571     1.733668    -2.187185
Cu    -5.493344    -0.373658     2.647419
Cu     2.020549    -4.119355    -3.668698
Cu    -1.391893    -5.250003    -2.921069
Cu     4.710833     0.631147     4.731158
Au     0.504356     4.160196    -4.297581
Cu    -1.279280    -1.562422     5.344935
Cu     0.628071    -4.550709    -1.531590
Cu    -0.350408     2.493511    -6.050265
Cu     2.515049    -3.262926     5.126349
Cu    -0.714590     0.029827    -6.668234
Au     5.049835    -2.266430    -0.797202
Cu    -2.055829     3.282428     3.674498
Au     1.310630     0.737287    -5.350777
Cu     0.852544    -2.095881     6.627356
Cu    -0.340932    -2.430404    -5.922777
Au    -2.638637    -1.373433    -5.742762
Cu    -2.753369    -5.525752    -0.725851
Au    -2.358095     1.196346    -5.121510
Cu    -4.924985     1.327402     0.825179
Cu    -3.973911     2.264762    -3.423576
Cu    -1.084737     5.277170    -2.610316
Cu    -1.431005     5.011742     1.851113
Cu    -0.305725     5.074820     4.135747
Cu    -1.997812     3.647517    -4.462865
Cu     1.116666     5.508749     2.042195
Cu     1.609675    -4.908969     3.368845
Cu    -1.697375     0.883002     4.569380
Cu     0.973390    -1.546753     4.188169
Cu     2.230172     2.394566    -3.577864
Cu     2.054414     4.091903     4.026910
Au    -4.604576    -2.698249    -4.646250
Cu     4.291086    -3.869907     1.071334
Cu    -3.802293     1.453700     3.173244
Cu     4.080307     2.600054     0.317145
Cu     0.489280     0.300232     5.852635
Cu     2.516751     5.800390    -0.094627
Cu    -4.283691     3.028977    -0.989998
Au    -1.985656     2.995880    -2.044807
Au     3.434869     4.474049     1.921683
Cu    -4.257656    -0.225147    -4.057963
